# Supplementary material for: Eupalinolide B inhibits periodontitis development by targeting ubiquitin conjugating enzyme UBE2D3
Source: MedComm (2020). 2025 Jan 14;6(1):e70034. doi: 10.1002/mco2.70034 (PMC11731104; doi:10.1002/mco2.70034)
Supplement: Supplementary file 2 — Supporting Information [file MCO2-6-e70034-s002.xlsx]

## Sheet: Sheet1
Accession	Description	Protein Abundance
		Lig+EB1	Lig+EB2	Lig+EB3	Lig+Saline1	Lig+Saline2	Lig+Saline3
Q9D0J8	Parathymosin OS=Mus musculus OX=10090 GN=Ptms PE=1 SV=3	721371	1.0908e+06	1.40477e+06	4.44924e+06	2.99961e+06	4.43651e+06
Q6R891	Neurabin-2 OS=Mus musculus OX=10090 GN=Ppp1r9b PE=1 SV=1	270527	340870	401248	1.22406e+06	1.31986e+06	995675
P26350	Prothymosin alpha OS=Mus musculus OX=10090 GN=Ptma PE=1 SV=2	209318	413984	267372	1.02676e+06	812102	974673
P24063	Integrin alpha-L OS=Mus musculus OX=10090 GN=Itgal PE=1 SV=2	109424	126437	195052	375240	422139	523308
Q3UHX2	28 kDa heat- and acid-stable phosphoprotein OS=Mus musculus OX=10090 GN=Pdap1 PE=1 SV=1	251458	771257	232501	1.38102e+06	1.11334e+06	1.31293e+06
Q9R1K9	Centrin-2 OS=Mus musculus OX=10090 GN=Cetn2 PE=1 SV=1	148238	272315	411946	897693	623899	941797
Q3T9E4	T-cell-specific guanine nucleotide triphosphate-binding protein 2 OS=Mus musculus OX=10090 GN=Tgtp2 PE=1 SV=2	523887	544404	438195	1.71984e+06	852019	1.87302e+06
Q8VEJ4	Notchless protein homolog 1 OS=Mus musculus OX=10090 GN=Nle1 PE=1 SV=4	24733.5	30327.1	36438.2	70674.4	107558	75156.9
Q61686	Chromobox protein homolog 5 OS=Mus musculus OX=10090 GN=Cbx5 PE=1 SV=1	86366.8	150153	263754	440398	365868	539851
Q3THW5	Histone H2A.V OS=Mus musculus OX=10090 GN=H2afv PE=1 SV=3	2.39858e+08	6.48238e+07	1.00453e+08	3.15485e+08	3.33477e+08	4.26574e+08
Q9JJN6	Beta-catenin-interacting protein 1 OS=Mus musculus OX=10090 GN=Ctnnbip1 PE=1 SV=1	365619	338906	582073	1.08482e+06	1.00841e+06	1.26451e+06
Q61937	Nucleophosmin OS=Mus musculus OX=10090 GN=Npm1 PE=1 SV=1	3.07217e+06	3.11883e+06	6.04676e+06	8.8741e+06	8.30845e+06	1.26498e+07
Q8BJ34	Meiosis regulator and mRNA stability factor 1 OS=Mus musculus OX=10090 GN=Marf1 PE=1 SV=3	229518	83917.7	193950	268451	484932	469921
Q00422	GA-binding protein alpha chain OS=Mus musculus OX=10090 GN=Gabpa PE=1 SV=2	62496.7	260539	446059	664082	610871	517457
O89100	GRB2-related adaptor protein 2 OS=Mus musculus OX=10090 GN=Grap2 PE=1 SV=1	57992.3	70035.6	94556.7	139079	142702	219368
P07091	Protein S100-A4 OS=Mus musculus OX=10090 GN=S100a4 PE=1 SV=1	795708	430372	906250	1.2282e+06	1.46337e+06	2.06216e+06
Q08943	FACT complex subunit SSRP1 OS=Mus musculus OX=10090 GN=Ssrp1 PE=1 SV=2	517023	112207	285586	769887	560678	690546
Q8CFB4	Guanylate-binding protein 5 OS=Mus musculus OX=10090 GN=Gbp5 PE=1 SV=2	165626	202061	150184	346470	315951	474088
O09106	Histone deacetylase 1 OS=Mus musculus OX=10090 GN=Hdac1 PE=1 SV=1	459711	516177	841142	1.12657e+06	1.45554e+06	1.36533e+06
P52430	Serum paraoxonase/arylesterase 1 OS=Mus musculus OX=10090 GN=Pon1 PE=1 SV=2	634033	1.05456e+06	822224	2.37665e+06	1.31267e+06	1.70671e+06
Q99MR6	Serrate RNA effector molecule homolog OS=Mus musculus OX=10090 GN=Srrt PE=1 SV=1	554266	646254	1.01456e+06	1.22378e+06	1.5837e+06	1.9407e+06
P62965	Cellular retinoic acid-binding protein 1 OS=Mus musculus OX=10090 GN=Crabp1 PE=1 SV=2	4.21386e+06	4.30506e+06	6.73644e+06	1.01292e+07	1.00763e+07	1.23527e+07
Q9JJT9	Phosphorylated adapter RNA export protein OS=Mus musculus OX=10090 GN=Phax PE=1 SV=1	49632.7	41642.2	56257.1	78499.2	101543	132442
Q9D1G2	Phosphomevalonate kinase OS=Mus musculus OX=10090 GN=Pmvk PE=1 SV=3	116587	182782	236728	314997	424291	379698
P70677	Caspase-3 OS=Mus musculus OX=10090 GN=Casp3 PE=1 SV=1	184017	235150	299897	474158	501777	518871
Q9CQK7	RWD domain-containing protein 1 OS=Mus musculus OX=10090 GN=Rwdd1 PE=1 SV=1	307978	519516	713792	1.00155e+06	1.0803e+06	1.11233e+06
P28667	MARCKS-related protein OS=Mus musculus OX=10090 GN=Marcksl1 PE=1 SV=2	227352	375807	733612	1.03184e+06	844327	863043
Q3UTY6	Thrombospondin type-1 domain-containing protein 4 OS=Mus musculus OX=10090 GN=Thsd4 PE=1 SV=2	252384	301749	465649	495895	800628	789097
P14438	H-2 class II histocompatibility antigen, A-U alpha chain (Fragment) OS=Mus musculus OX=10090 GN=H2-Aa PE=1 SV=1	295392	549169	617827	896788	861568	1.22528e+06
Q99MD9	Nuclear autoantigenic sperm protein OS=Mus musculus OX=10090 GN=Nasp PE=1 SV=2	718870	462578	1.31337e+06	1.50462e+06	1.67568e+06	1.89586e+06
Q8BGB5	LIM domain-containing protein 2 OS=Mus musculus OX=10090 GN=Limd2 PE=1 SV=1	86488.9	52369.9	73463.4	114267	147877	168132
Q8K2Y9	Cerebral cavernous malformations protein 2 homolog OS=Mus musculus OX=10090 GN=Ccm2 PE=1 SV=1	19890.9	45631.7	31898.9	69454.7	61588.1	64042.4
Q64475	Histone H2B type 1-B OS=Mus musculus OX=10090 GN=Hist1h2bb PE=1 SV=3	1.02816e+09	4.96971e+08	9.93977e+08	1.4594e+09	1.50121e+09	2.06048e+09
Q9JMG7	Hepatoma-derived growth factor-related protein 3 OS=Mus musculus OX=10090 GN=Hdgfl3 PE=1 SV=2	833245	1.3694e+06	1.58133e+06	2.90043e+06	1.82966e+06	2.79443e+06
Q9CQ45	Neudesin OS=Mus musculus OX=10090 GN=Nenf PE=1 SV=1	2.11193e+06	2.52294e+06	3.52827e+06	5.40463e+06	4.42545e+06	6.20554e+06
Q9D937	Uncharacterized protein C11orf98 homolog OS=Mus musculus OX=10090 PE=1 SV=1	102978	114719	140332	243881	217652	226810
Q61495	Desmoglein-1-alpha OS=Mus musculus OX=10090 GN=Dsg1a PE=2 SV=2	161364	241518	303879	454889	407524	495496
Q3V2D2	Uncharacterized protein C5orf46 homolog OS=Mus musculus OX=10090 GN=Gm94 PE=3 SV=1	255676	155881	234695	387818	427544	422742
Q8VI23	Solute carrier family 12 member 8 OS=Mus musculus OX=10090 GN=Slc12a8 PE=2 SV=2	591200	330299	450571	943632	738459	945231
P12815	Programmed cell death protein 6 OS=Mus musculus OX=10090 GN=Pdcd6 PE=1 SV=2	1.04978e+06	673066	1.10653e+06	1.6252e+06	1.73046e+06	2.04135e+06
Q9EQU5	Protein SET OS=Mus musculus OX=10090 GN=Set PE=1 SV=1	7.63405e+06	9.05658e+06	1.23767e+07	1.73295e+07	1.66136e+07	2.11768e+07
Q3TYQ9	Aldehyde oxidase 4 OS=Mus musculus OX=10090 GN=Aox4 PE=1 SV=1	2.66359e+06	2.2494e+06	3.71003e+06	3.97432e+06	6.18639e+06	6.15955e+06
Q7TPC1	Corneodesmosin OS=Mus musculus OX=10090 GN=Cdsn PE=2 SV=2	1.57393e+06	1.27686e+06	1.69188e+06	2.15466e+06	3.37112e+06	3.04797e+06
O89023	Tripeptidyl-peptidase 1 OS=Mus musculus OX=10090 GN=Tpp1 PE=1 SV=2	1.72757e+06	915631	1.54339e+06	2.13084e+06	2.92312e+06	2.83011e+06
Q9ESY9	Gamma-interferon-inducible lysosomal thiol reductase OS=Mus musculus OX=10090 GN=Ifi30 PE=1 SV=3	1.15557e+06	856371	1.51425e+06	1.77518e+06	2.08223e+06	2.77504e+06
P29391	Ferritin light chain 1 OS=Mus musculus OX=10090 GN=Ftl1 PE=1 SV=2	552353	523453	634388	1.19918e+06	1.04025e+06	931823
Q9DAA6	Exosome complex component CSL4 OS=Mus musculus OX=10090 GN=Exosc1 PE=1 SV=1	90461.6	82410	107495	142050	183771	192813
Q62394	Zinc finger protein 185 OS=Mus musculus OX=10090 GN=Znf185 PE=1 SV=1	202742	155345	149039	318167	331218	284496
P46062	Signal-induced proliferation-associated protein 1 OS=Mus musculus OX=10090 GN=Sipa1 PE=1 SV=2	88770.8	40092.3	50224.5	95894.8	127851	103811
P70429	Ena/VASP-like protein OS=Mus musculus OX=10090 GN=Evl PE=1 SV=2	230167	483729	661053	802653	783612	890951
P0CAX8	T-cell activation GTPase-activating protein 1 OS=Mus musculus OX=10090 GN=Tagap1 PE=2 SV=1	87724.7	158487	169678	221735	241492	278416
Q8R326	Paraspeckle component 1 OS=Mus musculus OX=10090 GN=Pspc1 PE=1 SV=1	469852	562553	1.07189e+06	1.20543e+06	1.17505e+06	1.36765e+06
P59325	Eukaryotic translation initiation factor 5 OS=Mus musculus OX=10090 GN=Eif5 PE=1 SV=1	1.15816e+06	1.62832e+06	1.32298e+06	2.31768e+06	2.2561e+06	2.71738e+06
Q8VCC9	Spondin-1 OS=Mus musculus OX=10090 GN=Spon1 PE=1 SV=1	1.05954e+06	855251	1.90081e+06	2.15727e+06	2.35648e+06	2.25334e+06
Q8R1G6	PDZ and LIM domain protein 2 OS=Mus musculus OX=10090 GN=Pdlim2 PE=1 SV=1	761891	780603	1.40384e+06	1.64969e+06	1.65499e+06	1.90782e+06
Q8VHC3	Selenoprotein M OS=Mus musculus OX=10090 GN=Selenom PE=1 SV=3	507266	730288	800645	1.07411e+06	1.02757e+06	1.48165e+06
Q99LS3	Phosphoserine phosphatase OS=Mus musculus OX=10090 GN=Psph PE=1 SV=1	331320	162272	329621	446832	444611	539735
Q9D945	Protein LLP homolog OS=Mus musculus OX=10090 GN=Llph PE=1 SV=1	68119.2	62400.9	59035.5	109220	108380	110895
Q9D0A3	Arpin OS=Mus musculus OX=10090 GN=Arpin PE=1 SV=1	710562	559240	873550	1.24218e+06	1.18058e+06	1.279e+06
D0QMC3	Myeloid cell nuclear differentiation antigen-like protein OS=Mus musculus OX=10090 GN=Mndal PE=1 SV=1	150097	252815	282144	377250	332435	465919
Q9CQI3	Glia maturation factor beta OS=Mus musculus OX=10090 GN=Gmfb PE=1 SV=3	851398	818371	735251	1.38851e+06	1.46434e+06	1.2074e+06
Q60772	Cyclin-dependent kinase 4 inhibitor C OS=Mus musculus OX=10090 GN=Cdkn2c PE=1 SV=1	107845	88726	109177	159305	159311	196583
Q924C1	Exportin-5 OS=Mus musculus OX=10090 GN=Xpo5 PE=1 SV=1	230687	491929	500275	750746	668356	638933
Q8BPU7	Engulfment and cell motility protein 1 OS=Mus musculus OX=10090 GN=Elmo1 PE=1 SV=2	4.71366e+06	3.81934e+06	5.1264e+06	8.37164e+06	7.4346e+06	7.16279e+06
P55194	SH3 domain-binding protein 1 OS=Mus musculus OX=10090 GN=Sh3bp1 PE=1 SV=3	516097	482973	499576	840297	865883	813193
O35405	5'-3' exonuclease PLD3 OS=Mus musculus OX=10090 GN=Pld3 PE=1 SV=1	1.37175e+06	815958	1.64052e+06	2.24523e+06	1.90031e+06	2.27875e+06
P25085	Interleukin-1 receptor antagonist protein OS=Mus musculus OX=10090 GN=Il1rn PE=2 SV=1	1.46346e+06	920597	1.71729e+06	1.9306e+06	2.39942e+06	2.52919e+06
Q3U829	AP-5 complex subunit zeta-1 OS=Mus musculus OX=10090 GN=Ap5z1 PE=2 SV=1	23108.9	19611.6	31089.8	39639.4	35262.6	48406.9
P67871	Casein kinase II subunit beta OS=Mus musculus OX=10090 GN=Csnk2b PE=1 SV=1	1.18175e+06	798431	984230	1.5359e+06	1.62333e+06	1.75729e+06
Q9JM83	Calmodulin-4 OS=Mus musculus OX=10090 GN=Calm4 PE=2 SV=2	3.1829e+07	3.72949e+07	4.57984e+07	5.39496e+07	6.17633e+07	7.46237e+07
P57016	Ladinin-1 OS=Mus musculus OX=10090 GN=Lad1 PE=1 SV=1	715609	1.19767e+06	1.30142e+06	1.60937e+06	1.66351e+06	2.03866e+06
Q8R1H0	Homeodomain-only protein OS=Mus musculus OX=10090 GN=Hopx PE=1 SV=1	1.90503e+06	2.06723e+06	2.41311e+06	4.01147e+06	3.05812e+06	3.47089e+06
Q9D6P8	Calmodulin-like protein 3 OS=Mus musculus OX=10090 GN=Calml3 PE=2 SV=1	1.14664e+08	1.30088e+08	1.43255e+08	2.43618e+08	1.77644e+08	2.18704e+08
A2AIV8	Caspase recruitment domain-containing protein 9 OS=Mus musculus OX=10090 GN=Card9 PE=1 SV=1	28793.5	18255.5	27056.8	36359.7	49001.2	36523.9
Q3THE2	Myosin regulatory light chain 12B OS=Mus musculus OX=10090 GN=Myl12b PE=1 SV=2	5.1562e+06	4.35637e+06	5.32294e+06	8.21303e+06	7.15049e+06	8.89572e+06
O89094	Caspase-14 OS=Mus musculus OX=10090 GN=Casp14 PE=1 SV=1	134018	96964.2	140641	224140	197162	180323
P56567	Cystatin-A OS=Mus musculus OX=10090 GN=Csta PE=3 SV=1	2.60463e+06	2045907	2.89917e+06	3.62802e+06	3.81502e+06	4.75847e+06
Q8BGR9	Ubiquitin-like domain-containing CTD phosphatase 1 OS=Mus musculus OX=10090 GN=Ublcp1 PE=1 SV=1	244174	351093	329099	399913	589495	496605
Q99L47	Hsc70-interacting protein OS=Mus musculus OX=10090 GN=St13 PE=1 SV=1	3.53388e+06	6.96472e+06	4.88084e+06	7.51503e+06	8.79654e+06	8.36322e+06
P39749	Flap endonuclease 1 OS=Mus musculus OX=10090 GN=Fen1 PE=1 SV=1	637167	473690	598109	787951	960926	991536
Q9JLI8	Squamous cell carcinoma antigen recognized by T-cells 3 OS=Mus musculus OX=10090 GN=Sart3 PE=1 SV=1	3.00153e+06	3.41186e+06	4.09702e+06	6.06076e+06	4.94177e+06	5.83612e+06
O35892	Nuclear autoantigen Sp-100 OS=Mus musculus OX=10090 GN=Sp100 PE=1 SV=2	513957	738607	508883	967230	962767	890668
Q9Z0J0	NPC intracellular cholesterol transporter 2 OS=Mus musculus OX=10090 GN=Npc2 PE=1 SV=1	3.22014e+06	3.15051e+06	3.93449e+06	4.71633e+06	5.81479e+06	5.87087e+06
Q8JZY2	COMM domain-containing protein 10 OS=Mus musculus OX=10090 GN=Commd10 PE=1 SV=1	312990	182158	277116	447275	416253	362879
Q9WVJ9	EGF-containing fibulin-like extracellular matrix protein 2 OS=Mus musculus OX=10090 GN=Efemp2 PE=1 SV=1	1.09719e+06	1.61229e+06	2.06919e+06	2.27557e+06	2.584e+06	2.72604e+06
Q4KML4	Costars family protein ABRACL OS=Mus musculus OX=10090 GN=Abracl PE=1 SV=1	2.79581e+06	2.22632e+06	3.49989e+06	4.10057e+06	4.34911e+06	5.04827e+06
Q91XB0	Three-prime repair exonuclease 1 OS=Mus musculus OX=10090 GN=Trex1 PE=1 SV=2	570713	791175	712187	1.17645e+06	946873	1.15912e+06
Q9Z266	SNARE-associated protein Snapin OS=Mus musculus OX=10090 GN=Snapin PE=1 SV=1	389359	308032	362409	443016	646693	584919
Q9JK81	UPF0160 protein MYG1, mitochondrial OS=Mus musculus OX=10090 GN=Myg1 PE=1 SV=1	1.42928e+06	1.49654e+06	1.65216e+06	2.21425e+06	2.26114e+06	2.75675e+06
Q8CAA7	Glucose 1,6-bisphosphate synthase OS=Mus musculus OX=10090 GN=Pgm2l1 PE=1 SV=1	196815	323968	278491	388974	462138	409584
Q64523	Histone H2A type 2-C OS=Mus musculus OX=10090 GN=Hist2h2ac PE=1 SV=3	1.02892e+08	1.22648e+08	9.2436e+07	1.95352e+08	1.70085e+08	1.35978e+08
P15116	Cadherin-2 OS=Mus musculus OX=10090 GN=Cdh2 PE=1 SV=2	696982	626732	413257	943898	827277	967336
P17563	Methanethiol oxidase OS=Mus musculus OX=10090 GN=Selenbp1 PE=1 SV=2	8.69313e+07	7.88745e+07	1.21184e+08	1.38137e+08	1.5823e+08	1.55976e+08
O35381	Acidic leucine-rich nuclear phosphoprotein 32 family member A OS=Mus musculus OX=10090 GN=Anp32a PE=1 SV=1	3.40125e+06	7.01594e+06	6.53719e+06	9.31573e+06	8.59185e+06	8.81518e+06
Q80UK0	SEC14 domain and spectrin repeat-containing protein 1 OS=Mus musculus OX=10090 GN=Sestd1 PE=1 SV=1	263790	217735	306494	372326	433912	433745
Q8R242	Di-N-acetylchitobiase OS=Mus musculus OX=10090 GN=Ctbs PE=1 SV=2	81928	64755.7	79789.9	119545	116992	119550
O08740	DNA-directed RNA polymerase II subunit RPB11 OS=Mus musculus OX=10090 GN=Polr2j PE=1 SV=1	207080	191385	197448	298514	344231	290577
Q8BFQ8	Glutamine amidotransferase-like class 1 domain-containing protein 1 OS=Mus musculus OX=10090 GN=Gatd1 PE=1 SV=1	1.39751e+06	1.61345e+06	2.49308e+06	2.77367e+06	2.73081e+06	3.1102e+06
Q9CX60	Protein LBH OS=Mus musculus OX=10090 GN=Lbh PE=1 SV=1	157078	208016	261600	364765	296177	317209
P23198	Chromobox protein homolog 3 OS=Mus musculus OX=10090 GN=Cbx3 PE=1 SV=2	7.32962e+06	9.03757e+06	1.01545e+07	1.38699e+07	1.32317e+07	1.428e+07
Q05816	Fatty acid-binding protein 5 OS=Mus musculus OX=10090 GN=Fabp5 PE=1 SV=3	2.69396e+08	2.03115e+08	2.96303e+08	3.67175e+08	4.06048e+08	4.25604e+08
P08121	Collagen alpha-1(III) chain OS=Mus musculus OX=10090 GN=Col3a1 PE=1 SV=4	6.35985e+06	4.85017e+06	8.36692e+06	9.55348e+06	1.07591e+07	1.0097e+07
P62915	Transcription initiation factor IIB OS=Mus musculus OX=10090 GN=Gtf2b PE=1 SV=1	175310	193150	238147	321856	321017	298908
P97822	Acidic leucine-rich nuclear phosphoprotein 32 family member E OS=Mus musculus OX=10090 GN=Anp32e PE=1 SV=2	700570	1.22821e+06	1.07245e+06	1.68525e+06	1.39535e+06	1.56956e+06
P17742	Peptidyl-prolyl cis-trans isomerase A OS=Mus musculus OX=10090 GN=Ppia PE=1 SV=2	2.15506e+08	1.63645e+08	2.2131e+08	2.806e+08	3.04457e+08	3.43427e+08
Q8VD62	UPF0696 protein C11orf68 homolog OS=Mus musculus OX=10090 GN=Bles03 PE=1 SV=2	571979	450623	628773	801208	918183	830390
P60824	Cold-inducible RNA-binding protein OS=Mus musculus OX=10090 GN=Cirbp PE=1 SV=1	730751	1.0244e+06	1.0406e+06	1.50414e+06	1.26536e+06	1.54488e+06
P26645	Myristoylated alanine-rich C-kinase substrate OS=Mus musculus OX=10090 GN=Marcks PE=1 SV=2	8.1899e+06	7.56462e+06	1.0222e+07	1.34492e+07	1.20936e+07	1.44167e+07
Q9JJU8	SH3 domain-binding glutamic acid-rich-like protein OS=Mus musculus OX=10090 GN=Sh3bgrl PE=1 SV=1	4.73258e+06	5.13578e+06	6.38346e+06	7.98287e+06	7.24583e+06	9764289
Q64152	Transcription factor BTF3 OS=Mus musculus OX=10090 GN=Btf3 PE=1 SV=3	5.43429e+06	5.65421e+06	7.23217e+06	8.80951e+06	8.97413e+06	1.0327e+07
Q7TST0	Butyrophilin-like protein 1 OS=Mus musculus OX=10090 GN=Btnl1 PE=2 SV=3	8.61216e+06	9.68458e+06	1.29263e+07	1.63211e+07	1.49355e+07	1.62329e+07
Q8BMQ2	General transcription factor 3C polypeptide 4 OS=Mus musculus OX=10090 GN=Gtf3c4 PE=1 SV=2	104172	84320.8	130724	138226	172907	173469
Q9WUU8	TNFAIP3-interacting protein 1 OS=Mus musculus OX=10090 GN=Tnip1 PE=1 SV=1	18480.7	17547.8	23349.5	32002.3	28444.5	29585.1
P20108	Thioredoxin-dependent peroxide reductase, mitochondrial OS=Mus musculus OX=10090 GN=Prdx3 PE=1 SV=1	1.58595e+07	2.03654e+07	1.42897e+07	2.96654e+07	2.20417e+07	2.46489e+07
Q9D8Z2	TP53-regulated inhibitor of apoptosis 1 OS=Mus musculus OX=10090 GN=Triap1 PE=1 SV=1	289432	389272	341708	562238	416171	561333
Q8C3X2	Coiled-coil domain-containing protein 90B, mitochondrial OS=Mus musculus OX=10090 GN=Ccdc90b PE=1 SV=1	444894	387237	392246	586187	604107	656234
O35711	Liprin-beta-2 OS=Mus musculus OX=10090 GN=Ppfibp2 PE=1 SV=3	126789	163955	222370	265648	268933	237038
P55302	Alpha-2-macroglobulin receptor-associated protein OS=Mus musculus OX=10090 GN=Lrpap1 PE=1 SV=1	3.24077e+06	2.52153e+06	4.04583e+06	5.01941e+06	4.40841e+06	5.22141e+06
Q91WK0	Leucine-rich repeat flightless-interacting protein 2 OS=Mus musculus OX=10090 GN=Lrrfip2 PE=1 SV=1	398155	412758	397268	718411	568265	511644
Q9CQM5	Thioredoxin domain-containing protein 17 OS=Mus musculus OX=10090 GN=Txndc17 PE=1 SV=1	7.24221e+06	6.35698e+06	7.89386e+06	1.07078e+07	10833422	1.03756e+07
Q8BHB4	WD repeat-containing protein 3 OS=Mus musculus OX=10090 GN=Wdr3 PE=1 SV=1	28394.4	42861.8	45117.3	63984.2	56979.3	51500.9
P01887	Beta-2-microglobulin OS=Mus musculus OX=10090 GN=B2m PE=1 SV=2	4.60314e+06	3.20092e+06	3.88618e+06	5.72272e+06	5.65832e+06	5.87323e+06
P48024	Eukaryotic translation initiation factor 1 OS=Mus musculus OX=10090 GN=Eif1 PE=1 SV=2	2.1233e+06	2.44313e+06	3.41041e+06	3.81164e+06	3.96636e+06	3.97578e+06
Q3UR70	Transforming growth factor-beta receptor-associated protein 1 OS=Mus musculus OX=10090 GN=Tgfbrap1 PE=1 SV=1	524755	331111	429691	664038	599804	627394
Q8CF02	Protein FAM25C OS=Mus musculus OX=10090 GN=Fam25c PE=1 SV=1	1.38556e+07	1.22819e+07	1.79226e+07	2.15312e+07	2.16104e+07	2.16522e+07
Q5SSL4	Active breakpoint cluster region-related protein OS=Mus musculus OX=10090 GN=Abr PE=1 SV=1	203928	251532	265129	300857	414630	342947
P28063	Proteasome subunit beta type-8 OS=Mus musculus OX=10090 GN=Psmb8 PE=1 SV=2	1.2705e+06	1.08912e+06	1.45557e+06	1.59464e+06	2.0702e+06	1.90436e+06
Q8K310	Matrin-3 OS=Mus musculus OX=10090 GN=Matr3 PE=1 SV=1	6.12998e+06	8.47959e+06	8.65309e+06	1.0796e+07	1.04912e+07	1.26127e+07
Q8CIT9	Suprabasin OS=Mus musculus OX=10090 GN=Sbsn PE=2 SV=1	991077	1.07658e+06	1.34246e+06	1.54171e+06	1.67123e+06	1.75228e+06
Q9Z1J3	Cysteine desulfurase, mitochondrial OS=Mus musculus OX=10090 GN=Nfs1 PE=1 SV=3	161175	153586	183711	216403	258086	250510
Q8BP27	Swi5-dependent recombination DNA repair protein 1 homolog OS=Mus musculus OX=10090 GN=Sfr1 PE=1 SV=2	540667	675525	863438	893620	1.07012e+06	1.05925e+06
Q9EPB4	Apoptosis-associated speck-like protein containing a CARD OS=Mus musculus OX=10090 GN=Pycard PE=1 SV=1	1.30231e+07	1.45517e+07	1.74523e+07	2.11275e+07	1.9639e+07	2.46819e+07
O88351	Inhibitor of nuclear factor kappa-B kinase subunit beta OS=Mus musculus OX=10090 GN=Ikbkb PE=1 SV=1	22792.4	24312.1	25822.6	29827.9	38366.8	37624.2
Q8BFZ3	Beta-actin-like protein 2 OS=Mus musculus OX=10090 GN=Actbl2 PE=1 SV=1	1.96104e+07	2.9195e+07	3.10922e+07	3.45504e+07	3.98156e+07	4.13016e+07
O89112	Glutathione S-transferase LANCL1 OS=Mus musculus OX=10090 GN=Lancl1 PE=1 SV=1	2.06142e+06	2.90851e+06	2.85814e+06	3.78339e+06	3.73505e+06	3.80856e+06
Q9D7Q0	Lysozyme g-like protein 1 OS=Mus musculus OX=10090 GN=Lyg1 PE=2 SV=1	45035.5	41105.1	39786.7	59302.6	68429.3	54293.4
Q9JIX0	Transcription and mRNA export factor ENY2 OS=Mus musculus OX=10090 GN=Eny2 PE=1 SV=1	955945	1.23017e+06	1.10263e+06	1.53314e+06	1.51137e+06	1.70314e+06
Q61527	Receptor tyrosine-protein kinase erbB-4 OS=Mus musculus OX=10090 GN=Erbb4 PE=1 SV=5	225955	288934	306663	348700	414985	421702
O70200	Allograft inflammatory factor 1 OS=Mus musculus OX=10090 GN=Aif1 PE=1 SV=1	269663	382440	387324	525254	454034	519666
O35640	Annexin A8 OS=Mus musculus OX=10090 GN=Anxa8 PE=1 SV=2	1.08444e+07	1.27036e+07	1.74965e+07	1.87839e+07	2.08304e+07	1.92258e+07
P62488	DNA-directed RNA polymerase II subunit RPB7 OS=Mus musculus OX=10090 GN=Polr2g PE=1 SV=1	215868	260185	335815	379866	416554	366485
P56212	cAMP-regulated phosphoprotein 19 OS=Mus musculus OX=10090 GN=Arpp19 PE=1 SV=2	2.20088e+06	1.94729e+06	2.52382e+06	3.62013e+06	2.71247e+06	3.18484e+06
P84089	Enhancer of rudimentary homolog OS=Mus musculus OX=10090 GN=Erh PE=1 SV=1	6.37848e+06	8.1514e+06	9.29753e+06	1.15646e+07	1.08315e+07	1.15925e+07
P25799	Nuclear factor NF-kappa-B p105 subunit OS=Mus musculus OX=10090 GN=Nfkb1 PE=1 SV=2	300209	304207	355484	440687	449975	474537
Q8BMJ3	Eukaryotic translation initiation factor 1A, X-chromosomal OS=Mus musculus OX=10090 GN=Eif1ax PE=2 SV=3	1.16191e+06	1.29983e+06	1.44306e+06	1.50411e+06	2.00106e+06	2.04416e+06
Q8R409	Protein HEXIM1 OS=Mus musculus OX=10090 GN=Hexim1 PE=1 SV=1	76577.7	94021.9	102702	136747	130178	118836
P21460	Cystatin-C OS=Mus musculus OX=10090 GN=Cst3 PE=1 SV=2	2.59702e+06	2.3059e+06	2.7631e+06	3.15075e+06	3.59107e+06	3.98838e+06
Q8BIJ6	Isoleucine--tRNA ligase, mitochondrial OS=Mus musculus OX=10090 GN=Iars2 PE=1 SV=1	5.80841e+06	4.87876e+06	6.52637e+06	7.60688e+06	7.46439e+06	8.97899e+06
Q03958	Prefoldin subunit 6 OS=Mus musculus OX=10090 GN=Pfdn6 PE=1 SV=1	2.91765e+06	2.83549e+06	3.25863e+06	3.85769e+06	4.44164e+06	4.28889e+06
Q62318	Transcription intermediary factor 1-beta OS=Mus musculus OX=10090 GN=Trim28 PE=1 SV=3	1.49637e+07	1.85846e+07	2.01808e+07	2.34698e+07	2.44469e+07	2.70565e+07
Q9JHJ0	Tropomodulin-3 OS=Mus musculus OX=10090 GN=Tmod3 PE=1 SV=1	7.20657e+06	6.57504e+06	9.21105e+06	1.05014e+07	9.83749e+06	1.17358e+07
P02535	Keratin, type I cytoskeletal 10 OS=Mus musculus OX=10090 GN=Krt10 PE=1 SV=3	1.22408e+07	1.44258e+07	1.27314e+07	1.88212e+07	1.52708e+07	2.08579e+07
P16675	Lysosomal protective protein OS=Mus musculus OX=10090 GN=Ctsa PE=1 SV=1	3.28795e+06	2.89873e+06	3.5197e+06	3.7898e+06	4.92805e+06	4.79413e+06
Q8BG94	COMM domain-containing protein 7 OS=Mus musculus OX=10090 GN=Commd7 PE=1 SV=1	262930	274113	296092	372040	398770	387708
Q8CBW3	Abl interactor 1 OS=Mus musculus OX=10090 GN=Abi1 PE=1 SV=3	1.1979e+06	1.33371e+06	1.31057e+06	1.52877e+06	1.77994e+06	2.0233e+06
P63280	SUMO-conjugating enzyme UBC9 OS=Mus musculus OX=10090 GN=Ube2i PE=1 SV=1	1.75074e+06	1.731e+06	2.49003e+06	2.52842e+06	2.87243e+06	2.88022e+06
P54227	Stathmin OS=Mus musculus OX=10090 GN=Stmn1 PE=1 SV=2	1.93761e+06	1.91421e+06	2.10976e+06	3.26924e+06	2.39764e+06	2.59028e+06
Q9DAU1	Protein canopy homolog 3 OS=Mus musculus OX=10090 GN=Cnpy3 PE=1 SV=1	948811	940849	979521	1.16626e+06	1.3752e+06	1.42734e+06
P00375	Dihydrofolate reductase OS=Mus musculus OX=10090 GN=Dhfr PE=1 SV=3	580472	416576	605813	688637	764020	762828
Q8R1Q8	Cytoplasmic dynein 1 light intermediate chain 1 OS=Mus musculus OX=10090 GN=Dync1li1 PE=1 SV=1	2.64551e+06	2.52054e+06	2.76642e+06	3.28513e+06	3.8505e+06	3.82597e+06
P59999	Actin-related protein 2/3 complex subunit 4 OS=Mus musculus OX=10090 GN=Arpc4 PE=1 SV=3	1.01178e+07	1.02318e+07	1.34012e+07	1.37745e+07	1.65477e+07	1.62037e+07
Q62159	Rho-related GTP-binding protein RhoC OS=Mus musculus OX=10090 GN=Rhoc PE=1 SV=2	4.26574e+06	3.19113e+06	3.81833e+06	4.74418e+06	5.12578e+06	5624682
Q99LN9	Deoxyhypusine hydroxylase OS=Mus musculus OX=10090 GN=Dohh PE=1 SV=2	214186	211864	258069	265876	328946	344669
Q9D1L9	Ragulator complex protein LAMTOR5 OS=Mus musculus OX=10090 GN=Lamtor5 PE=1 SV=1	3.67614e+06	2.88287e+06	3.5353e+06	4.99001e+06	4.42832e+06	4.43928e+06
Q6PDY2	2-aminoethanethiol dioxygenase OS=Mus musculus OX=10090 GN=Ado PE=1 SV=2	358735	412288	465903	543905	496901	649587
Q80VP1	Epsin-1 OS=Mus musculus OX=10090 GN=Epn1 PE=1 SV=3	771582	712765	1.03041e+06	1.19311e+06	1.1807e+06	1.05592e+06
Q8K354	Carbonyl reductase [NADPH] 3 OS=Mus musculus OX=10090 GN=Cbr3 PE=1 SV=1	1.27106e+07	1.11093e+07	1.46108e+07	1.66687e+07	1.8264e+07	1.74234e+07
Q9D8B3	Charged multivesicular body protein 4b OS=Mus musculus OX=10090 GN=Chmp4b PE=1 SV=2	2.59081e+06	2.82341e+06	3.10612e+06	4.34135e+06	3.50599e+06	3.71166e+06
P70372	ELAV-like protein 1 OS=Mus musculus OX=10090 GN=Elavl1 PE=1 SV=2	8.28424e+06	8.41475e+06	1.0357e+07	1.14659e+07	1.26701e+07	1.21669e+07
P57759	Endoplasmic reticulum resident protein 29 OS=Mus musculus OX=10090 GN=Erp29 PE=1 SV=2	1.28594e+07	9.5613e+06	1.39533e+07	1.60652e+07	1.52611e+07	1.74723e+07
Q64437	All-trans-retinol dehydrogenase [NAD(+)] ADH7 OS=Mus musculus OX=10090 GN=Adh7 PE=2 SV=2	1.28657e+07	1.28282e+07	1.56153e+07	1.62402e+07	1.91291e+07	2.0013e+07
Q9QUH0	Glutaredoxin-1 OS=Mus musculus OX=10090 GN=Glrx PE=1 SV=3	1.79031e+07	1.93475e+07	2.56541e+07	2.66127e+07	2.88838e+07	2.87314e+07
Q8R361	Rab11 family-interacting protein 5 OS=Mus musculus OX=10090 GN=Rab11fip5 PE=1 SV=2	121355	147325	141746	162535	186519	199394
Q9CXA2	Trans-L-3-hydroxyproline dehydratase OS=Mus musculus OX=10090 GN=L3hypdh PE=1 SV=1	811998	667233	766173	879509	1.13697e+06	962613
Q9D7G0	Ribose-phosphate pyrophosphokinase 1 OS=Mus musculus OX=10090 GN=Prps1 PE=1 SV=4	651939	715305	737205	903707	948475	928852
P18760	Cofilin-1 OS=Mus musculus OX=10090 GN=Cfl1 PE=1 SV=3	8.81526e+07	7.66947e+07	1.05699e+08	1.09565e+08	1.22919e+08	1.23397e+08
P32020	Non-specific lipid-transfer protein OS=Mus musculus OX=10090 GN=Scp2 PE=1 SV=3	5.40111e+06	4.36539e+06	5.70251e+06	6.11941e+06	7.16943e+06	7.01456e+06
G3X982	Aldehyde oxidase 3 OS=Mus musculus OX=10090 GN=Aox3 PE=1 SV=1	2.27145e+06	2.54326e+06	2.20976e+06	2.76417e+06	2.94703e+06	3.47801e+06
O08795	Glucosidase 2 subunit beta OS=Mus musculus OX=10090 GN=Prkcsh PE=1 SV=1	6.21633e+06	5.58381e+06	6.32363e+06	7.47264e+06	8.23949e+06	7.98101e+06
Q62426	Cystatin-B OS=Mus musculus OX=10090 GN=Cstb PE=1 SV=1	1.65219e+07	1.8659e+07	2.12901e+07	2.35254e+07	2.46044e+07	2.53711e+07
Q9JJI8	60S ribosomal protein L38 OS=Mus musculus OX=10090 GN=Rpl38 PE=1 SV=3	3.33193e+06	4.18985e+06	3.80265e+06	4.46834e+06	4.88708e+06	5.35294e+06
O88545	COP9 signalosome complex subunit 6 OS=Mus musculus OX=10090 GN=Cops6 PE=1 SV=1	625851	689461	663361	757654	964615	847481
P61089	Ubiquitin-conjugating enzyme E2 N OS=Mus musculus OX=10090 GN=Ube2n PE=1 SV=1	1.94504e+07	2.07249e+07	1.82829e+07	2.37654e+07	2.65343e+07	2.55943e+07
Q61081	Hsp90 co-chaperone Cdc37 OS=Mus musculus OX=10090 GN=Cdc37 PE=1 SV=1	4.64184e+06	5.4427e+06	4.88007e+06	5.91042e+06	6.69605e+06	6.80449e+06
Q9CW03	Structural maintenance of chromosomes protein 3 OS=Mus musculus OX=10090 GN=Smc3 PE=1 SV=2	6.1206e+06	6.8542e+06	8.22725e+06	8.91027e+06	9.25282e+06	9.32688e+06
Q9JKX4	Protein AATF OS=Mus musculus OX=10090 GN=Aatf PE=1 SV=1	705339	713124	852904	980271	910826	1.04242e+06
Q93092	Transaldolase OS=Mus musculus OX=10090 GN=Taldo1 PE=1 SV=2	1.38171e+07	1.47842e+07	1.61932e+07	1.66657e+07	1.99643e+07	2.07749e+07
P24369	Peptidyl-prolyl cis-trans isomerase B OS=Mus musculus OX=10090 GN=Ppib PE=1 SV=2	7.59163e+07	8.10507e+07	9.26531e+07	1.00457e+08	1.07176e+08	1.12226e+08
P42669	Transcriptional activator protein Pur-alpha OS=Mus musculus OX=10090 GN=Pura PE=1 SV=1	4.20151e+06	4.96077e+06	5.00181e+06	5.65424e+06	5.84784e+06	6.63744e+06
O54724	Caveolae-associated protein 1 OS=Mus musculus OX=10090 GN=Cavin1 PE=1 SV=1	1.84807e+07	2.41807e+07	2.36109e+07	2.71408e+07	2.76707e+07	2.945e+07
Q9R257	Heme-binding protein 1 OS=Mus musculus OX=10090 GN=Hebp1 PE=1 SV=2	163093	130809	132435	181317	174392	184734
Q922Y1	UBX domain-containing protein 1 OS=Mus musculus OX=10090 GN=Ubxn1 PE=1 SV=1	828251	854902	982797	1.14667e+06	1.1721e+06	1.04861e+06
Q8CF66	Ragulator complex protein LAMTOR4 OS=Mus musculus OX=10090 GN=Lamtor4 PE=1 SV=2	694592	776173	869715	956820	906838	1.08142e+06
Q03963	Interferon-induced, double-stranded RNA-activated protein kinase OS=Mus musculus OX=10090 GN=Eif2ak2 PE=1 SV=2	568948	559924	592553	758253	704429	701298
O88492	Perilipin-4 OS=Mus musculus OX=10090 GN=Plin4 PE=1 SV=2	5.11435e+06	5.3036e+06	6.02219e+06	6.93659e+06	6.36355e+06	7.18148e+06
Q6NXN1	SUZ domain-containing protein 1 OS=Mus musculus OX=10090 GN=Szrd1 PE=1 SV=1	462055	383775	451655	503655	572266	536361
Q9Z224	Molybdopterin synthase sulfur carrier subunit OS=Mus musculus OX=10090 GN=Mocs2 PE=1 SV=1	218675	274246	276981	310091	317725	318522
Q99KE1	NAD-dependent malic enzyme, mitochondrial OS=Mus musculus OX=10090 GN=Me2 PE=1 SV=1	3.34724e+06	2.8876e+06	3.72075e+06	4.0028e+06	4.08249e+06	4.12147e+06
Q9CYA0	Protein disulfide isomerase Creld2 OS=Mus musculus OX=10090 GN=Creld2 PE=1 SV=1	767357	951743	896885	982768	1.11041e+06	1.11009e+06
Q9JIT1	RING finger protein 32 OS=Mus musculus OX=10090 GN=Rnf32 PE=1 SV=1	286033	257996	336225	358337	367164	350251
Q9D0R8	Protein LSM12 homolog OS=Mus musculus OX=10090 GN=Lsm12 PE=1 SV=1	889667	899981	1.10679e+06	1.11886e+06	1.19808e+06	1.22114e+06
Q3V188	Poly(U)-specific endoribonuclease OS=Mus musculus OX=10090 GN=Endou PE=2 SV=1	6.41623e+06	7.46912e+06	8.0857e+06	8.95099e+06	9338527	8.5001e+06
P38647	Stress-70 protein, mitochondrial OS=Mus musculus OX=10090 GN=Hspa9 PE=1 SV=3	7.09504e+07	6.05077e+07	6.13035e+07	7.83317e+07	7.22848e+07	8.26908e+07
Q80TR4	Slit homolog 1 protein OS=Mus musculus OX=10090 GN=Slit1 PE=1 SV=2	849299	914981	989342	1.04914e+06	1.17836e+06	1.09246e+06
Q6P253	Dermokine OS=Mus musculus OX=10090 GN=Dmkn PE=2 SV=2	2.38042e+06	2.309e+06	2.79073e+06	3.07926e+06	2.93858e+06	2.91516e+06
P11352	Glutathione peroxidase 1 OS=Mus musculus OX=10090 GN=Gpx1 PE=1 SV=2	9.3033e+06	8.91149e+06	9.82027e+06	1.02155e+07	1.12265e+07	1.19992e+07
Q61730	Interleukin-1 receptor accessory protein OS=Mus musculus OX=10090 GN=Il1rap PE=1 SV=1	344935	303524	329479	393930	394496	375616
P62827	GTP-binding nuclear protein Ran OS=Mus musculus OX=10090 GN=Ran PE=1 SV=3	3.00688e+07	2.81355e+07	3.3435e+07	3.36323e+07	3.72877e+07	3.69072e+07
Q9JHU2	Palmdelphin OS=Mus musculus OX=10090 GN=Palmd PE=1 SV=1	410483	444919	429836	389748	377622	374891
Q99KR3	Endoribonuclease LACTB2 OS=Mus musculus OX=10090 GN=Lactb2 PE=1 SV=1	573894	618559	638568	512393	553393	555933
O35129	Prohibitin-2 OS=Mus musculus OX=10090 GN=Phb2 PE=1 SV=1	8.73291e+06	8.64977e+06	9.00999e+06	7.12007e+06	8.10033e+06	8.02123e+06
Q9D832	DnaJ homolog subfamily B member 4 OS=Mus musculus OX=10090 GN=Dnajb4 PE=1 SV=1	2.27421e+06	2.13997e+06	2.41181e+06	1.91928e+06	2.03536e+06	2.03454e+06
D3YZG8	Probable bifunctional methylenetetrahydrofolate dehydrogenase/cyclohydrolase 2 OS=Mus musculus OX=10090 GN=Mthfd2l PE=3 SV=1	113924	107326	108193	92017	93444.1	94849.9
Q80Y14	Glutaredoxin-related protein 5, mitochondrial OS=Mus musculus OX=10090 GN=Glrx5 PE=1 SV=2	5.15283e+06	4.6553e+06	4.99548e+06	4.07316e+06	4.30546e+06	4.12134e+06
Q8BQZ4	Ral GTPase-activating protein subunit beta OS=Mus musculus OX=10090 GN=Ralgapb PE=1 SV=2	81342.1	87601	74007.1	64908.2	67858.2	72298.2
Q8CIM8	Integrator complex subunit 4 OS=Mus musculus OX=10090 GN=Ints4 PE=1 SV=1	47238	47191.4	50390	43930.3	39522.2	37575.9
Q9D1I5	Methylmalonyl-CoA epimerase, mitochondrial OS=Mus musculus OX=10090 GN=Mcee PE=1 SV=1	1.4537e+06	1.29679e+06	1.24792e+06	1.12709e+06	1.1598e+06	1.05215e+06
Q8BJM3	Coiled-coil domain-containing protein R3HCC1L OS=Mus musculus OX=10090 GN=R3hcc1l PE=1 SV=1	36213.1	40895.4	35934.4	29367	32484.4	31833.9
Q62446	Peptidyl-prolyl cis-trans isomerase FKBP3 OS=Mus musculus OX=10090 GN=Fkbp3 PE=1 SV=2	3.91453e+06	4.53833e+06	4.24575e+06	3.3332e+06	3.27623e+06	3.70679e+06
Q9CR20	Immediate early response 3-interacting protein 1 OS=Mus musculus OX=10090 GN=Ier3ip1 PE=3 SV=1	249050	283631	309321	223034	236492	223391
Q91X72	Hemopexin OS=Mus musculus OX=10090 GN=Hpx PE=1 SV=2	1.5618e+08	1.57582e+08	1.8514e+08	1.33757e+08	1.32275e+08	1.38602e+08
Q9D0S9	Histidine triad nucleotide-binding protein 2, mitochondrial OS=Mus musculus OX=10090 GN=Hint2 PE=1 SV=1	6.09e+06	6.20765e+06	5.92794e+06	4.84264e+06	5.27681e+06	4.56662e+06
Q60823	RAC-beta serine/threonine-protein kinase OS=Mus musculus OX=10090 GN=Akt2 PE=1 SV=1	555187	601145	689013	481176	479767	525288
P97493	Thioredoxin, mitochondrial OS=Mus musculus OX=10090 GN=Txn2 PE=1 SV=1	2.92489e+06	2.41793e+06	2.83661e+06	2.26038e+06	2.15507e+06	2.13076e+06
Q8BJY1	26S proteasome non-ATPase regulatory subunit 5 OS=Mus musculus OX=10090 GN=Psmd5 PE=1 SV=4	7.93432e+06	9.96265e+06	9.36594e+06	7.09918e+06	7.59798e+06	7.11999e+06
P97347	Repetin OS=Mus musculus OX=10090 GN=Rptn PE=2 SV=2	2.15957e+07	1.97203e+07	2.32208e+07	1.56517e+07	1.83603e+07	1.70878e+07
A2A863	Integrin beta-4 OS=Mus musculus OX=10090 GN=Itgb4 PE=1 SV=1	1.50817e+07	1.5964e+07	1.56059e+07	1.10736e+07	1.30242e+07	1.2788e+07
Q61147	Ceruloplasmin OS=Mus musculus OX=10090 GN=Cp PE=1 SV=2	2.02839e+07	2.19799e+07	2.48047e+07	1.68448e+07	1.68758e+07	1.91989e+07
P50544	Very long-chain specific acyl-CoA dehydrogenase, mitochondrial OS=Mus musculus OX=10090 GN=Acadvl PE=1 SV=3	1.12801e+08	1.0924e+08	1.12244e+08	8.54611e+07	1.01017e+08	7.64362e+07
Q8BTY1	Kynurenine--oxoglutarate transaminase 1 OS=Mus musculus OX=10090 GN=Kyat1 PE=1 SV=1	2.84177e+06	2.82116e+06	2.74843e+06	2.37762e+06	2.27312e+06	1.912e+06
Q99L13	3-hydroxyisobutyrate dehydrogenase, mitochondrial OS=Mus musculus OX=10090 GN=Hibadh PE=1 SV=1	5.23538e+06	5.2485e+06	5.10548e+06	3.72722e+06	4.46296e+06	3.96434e+06
Q99P58	Ras-related protein Rab-27B OS=Mus musculus OX=10090 GN=Rab27b PE=1 SV=3	770002	741251	761666	563843	624514	566388
Q9WVL0	Maleylacetoacetate isomerase OS=Mus musculus OX=10090 GN=Gstz1 PE=1 SV=1	773834	948853	909233	616039	692637	722543
Q91XL3	UDP-glucuronic acid decarboxylase 1 OS=Mus musculus OX=10090 GN=Uxs1 PE=1 SV=1	40420.1	45905.3	48256.5	33485.9	38372.7	31626.5
Q91VM9	Inorganic pyrophosphatase 2, mitochondrial OS=Mus musculus OX=10090 GN=Ppa2 PE=1 SV=1	5.35102e+06	5.68894e+06	5.16972e+06	4.16023e+06	4.0726e+06	4.22781e+06
P22315	Ferrochelatase, mitochondrial OS=Mus musculus OX=10090 GN=Fech PE=1 SV=2	3.08783e+06	2.97424e+06	3.5121e+06	2.32036e+06	2.62688e+06	2.4072e+06
P62737	Actin, aortic smooth muscle OS=Mus musculus OX=10090 GN=Acta2 PE=1 SV=1	2.29158e+07	2.48907e+07	2.35754e+07	1.69206e+07	1.67203e+07	2.11481e+07
P09103	Protein disulfide-isomerase OS=Mus musculus OX=10090 GN=P4hb PE=1 SV=2	1.61798e+08	2.05906e+08	1.98694e+08	1.33923e+08	1.46499e+08	1.53504e+08
P45376	Aldo-keto reductase family 1 member B1 OS=Mus musculus OX=10090 GN=Akr1b1 PE=1 SV=3	2.70275e+07	2.5957e+07	3.05841e+07	1.99353e+07	2.30606e+07	2.09858e+07
Q9JIM1	Equilibrative nucleoside transporter 1 OS=Mus musculus OX=10090 GN=Slc29a1 PE=1 SV=3	585000	573278	597076	426666	448889	463738
Q8CGK3	Lon protease homolog, mitochondrial OS=Mus musculus OX=10090 GN=Lonp1 PE=1 SV=2	5.16463e+06	6.15017e+06	6.35543e+06	4.5269e+06	4.87005e+06	4.07851e+06
P17183	Gamma-enolase OS=Mus musculus OX=10090 GN=Eno2 PE=1 SV=2	5.39008e+06	5.23218e+06	5.06228e+06	4.3677e+06	3.64887e+06	3.93728e+06
Q9EQP2	EH domain-containing protein 4 OS=Mus musculus OX=10090 GN=Ehd4 PE=1 SV=1	7.27769e+06	8.97684e+06	8.67539e+06	5.98713e+06	6.54936e+06	6.43744e+06
Q3V384	AFG1-like ATPase OS=Mus musculus OX=10090 GN=Afg1l PE=1 SV=1	167818	180785	190774	140247	155198	113604
Q3US41	Epithelial splicing regulatory protein 1 OS=Mus musculus OX=10090 GN=Esrp1 PE=1 SV=2	563094	558598	451847	407235	349176	423407
P01867	Ig gamma-2B chain C region OS=Mus musculus OX=10090 GN=Igh-3 PE=1 SV=3	3.27542e+07	3.47908e+07	4.02916e+07	2.87562e+07	2.83919e+07	2.36437e+07
Q6PAM0	5'-AMP-activated protein kinase subunit beta-2 OS=Mus musculus OX=10090 GN=Prkab2 PE=1 SV=1	248791	229450	269367	174950	210787	171351
Q52KB6	C2 domain-containing protein 3 OS=Mus musculus OX=10090 GN=C2cd3 PE=1 SV=3	1.44943e+06	1.13288e+06	1.42534e+06	873638	1.11168e+06	997018
Q99KF1	Transmembrane emp24 domain-containing protein 9 OS=Mus musculus OX=10090 GN=Tmed9 PE=1 SV=2	1.16033e+06	1.29087e+06	1.51309e+06	845969	1.04571e+06	1.03336e+06
Q9EPB5	Serine hydrolase-like protein OS=Mus musculus OX=10090 GN=Serhl PE=1 SV=1	362599	304997	312158	273312	242100	205873
P63321	Ras-related protein Ral-A OS=Mus musculus OX=10090 GN=Rala PE=1 SV=1	852830	876103	993115	727777	597805	674231
Q8BHC9	Alpha-(1,3)-fucosyltransferase 11 OS=Mus musculus OX=10090 GN=Fut11 PE=1 SV=1	768404	699458	898770	626410	508469	603283
Q5GH68	XK-related protein 2 OS=Mus musculus OX=10090 GN=Xkrx PE=2 SV=1	328334	378327	336755	246006	271129	248787
Q9Z2L6	Multiple inositol polyphosphate phosphatase 1 OS=Mus musculus OX=10090 GN=Minpp1 PE=1 SV=3	126622	129514	155890	97501.2	93758.1	110907
Q8BML9	Glutamine--tRNA ligase OS=Mus musculus OX=10090 GN=Qars PE=1 SV=1	1.60299e+07	1.962e+07	2.01186e+07	1.35621e+07	1.54546e+07	1.18322e+07
Q9D1H6	NADH dehydrogenase [ubiquinone] 1 alpha subcomplex assembly factor 4 OS=Mus musculus OX=10090 GN=Ndufaf4 PE=1 SV=1	196197	150650	177034	111894	129616	141991
Q6P3A8	2-oxoisovalerate dehydrogenase subunit beta, mitochondrial OS=Mus musculus OX=10090 GN=Bckdhb PE=1 SV=2	590478	613345	501307	410133	470322	361037
Q6Q477	Plasma membrane calcium-transporting ATPase 4 OS=Mus musculus OX=10090 GN=Atp2b4 PE=1 SV=1	1.1574e+06	876042	1.14914e+06	814706	771655	729490
Q61838	Pregnancy zone protein OS=Mus musculus OX=10090 GN=Pzp PE=1 SV=3	1.24166e+08	9.90433e+07	1.33258e+08	7.66018e+07	8.93108e+07	9.30243e+07
Q6PIP5	NudC domain-containing protein 1 OS=Mus musculus OX=10090 GN=Nudcd1 PE=1 SV=2	694722	890612	849161	548565	556154	659802
Q9D2G2	Dihydrolipoyllysine-residue succinyltransferase component of 2-oxoglutarate dehydrogenase complex, mitochondrial OS=Mus musculus OX=10090 GN=Dlst PE=1 SV=1	1.53449e+07	1.28889e+07	1.3371e+07	9.09202e+06	1.21737e+07	8.87621e+06
O35658	Complement component 1 Q subcomponent-binding protein, mitochondrial OS=Mus musculus OX=10090 GN=C1qbp PE=1 SV=1	8.66697e+06	7.88527e+06	8.49695e+06	6.42864e+06	6.00572e+06	5.66861e+06
Q810U3	Neurofascin OS=Mus musculus OX=10090 GN=Nfasc PE=1 SV=1	399883	438301	514347	288131	342740	345102
Q9Z2I8	Succinate--CoA ligase [GDP-forming] subunit beta, mitochondrial OS=Mus musculus OX=10090 GN=Suclg2 PE=1 SV=3	1.07532e+07	1.37517e+07	1.0761e+07	8.69314e+06	8.43775e+06	8.24834e+06
P14152	Malate dehydrogenase, cytoplasmic OS=Mus musculus OX=10090 GN=Mdh1 PE=1 SV=3	1.07864e+08	1.04223e+08	9.56888e+07	6.89802e+07	8.81419e+07	6.37833e+07
Q8BIP0	Aspartate--tRNA ligase, mitochondrial OS=Mus musculus OX=10090 GN=Dars2 PE=1 SV=1	139691	146031	156038	118577	113306	83543.5
O88428	Bifunctional 3'-phosphoadenosine 5'-phosphosulfate synthase 2 OS=Mus musculus OX=10090 GN=Papss2 PE=1 SV=2	2.09631e+06	2.23225e+06	2.65399e+06	1.79942e+06	1.54077e+06	1.64001e+06
Q64314	Hematopoietic progenitor cell antigen CD34 OS=Mus musculus OX=10090 GN=Cd34 PE=1 SV=1	2258351	1.98073e+06	2.34664e+06	1.34751e+06	1.49844e+06	1.84789e+06
P50171	Estradiol 17-beta-dehydrogenase 8 OS=Mus musculus OX=10090 GN=Hsd17b8 PE=1 SV=2	2.15531e+06	2.02661e+06	2.03139e+06	1.34147e+06	1.55938e+06	1.51955e+06
Q8QZS1	3-hydroxyisobutyryl-CoA hydrolase, mitochondrial OS=Mus musculus OX=10090 GN=Hibch PE=1 SV=1	4.1943e+06	3.91823e+06	4.21234e+06	2.8745e+06	3.55545e+06	2.33126e+06
P62835	Ras-related protein Rap-1A OS=Mus musculus OX=10090 GN=Rap1a PE=1 SV=1	394622	502928	541353	320918	352258	345013
Q8CHK3	Lysophospholipid acyltransferase 7 OS=Mus musculus OX=10090 GN=Mboat7 PE=1 SV=1	771748	674630	590960	458798	536099	443109
Q8R1G2	Carboxymethylenebutenolidase homolog OS=Mus musculus OX=10090 GN=Cmbl PE=1 SV=1	2.80046e+06	3.20369e+06	3.32403e+06	1.7172e+06	2.54203e+06	2.29337e+06
P48771	Cytochrome c oxidase subunit 7A2, mitochondrial OS=Mus musculus OX=10090 GN=Cox7a2 PE=1 SV=2	7.72424e+06	7.30365e+06	7.45409e+06	4.18374e+06	5.72212e+06	5.85944e+06
Q9CRA5	Golgi phosphoprotein 3 OS=Mus musculus OX=10090 GN=Golph3 PE=1 SV=1	2.81551e+06	3.69425e+06	3.60894e+06	2.14035e+06	2.49615e+06	2.44202e+06
Q61133	Glutathione S-transferase theta-2 OS=Mus musculus OX=10090 GN=Gstt2 PE=1 SV=4	683155	819469	687540	581099	545049	403390
O08677	Kininogen-1 OS=Mus musculus OX=10090 GN=Kng1 PE=1 SV=1	3.46502e+07	3.18447e+07	4.04864e+07	2.36599e+07	2.47742e+07	2.60296e+07
Q99J77	Sialic acid synthase OS=Mus musculus OX=10090 GN=Nans PE=1 SV=1	1.58675e+07	1.87025e+07	1.54498e+07	1.08548e+07	1.23449e+07	1.16072e+07
P10493	Nidogen-1 OS=Mus musculus OX=10090 GN=Nid1 PE=1 SV=2	1.4852e+07	1.19832e+07	1.33281e+07	7.38559e+06	9.34462e+06	1.12171e+07
O70252	Heme oxygenase 2 OS=Mus musculus OX=10090 GN=Hmox2 PE=1 SV=1	592778	609111	759496	407759	514064	439651
Q8R1I1	Cytochrome b-c1 complex subunit 9 OS=Mus musculus OX=10090 GN=Uqcr10 PE=1 SV=1	1.3023e+07	1.11123e+07	1.11121e+07	8.47392e+06	9.78427e+06	6.08227e+06
Q3TMH2	Secernin-3 OS=Mus musculus OX=10090 GN=Scrn3 PE=1 SV=1	513823	597808	656626	424791	414652	378935
O08749	Dihydrolipoyl dehydrogenase, mitochondrial OS=Mus musculus OX=10090 GN=Dld PE=1 SV=2	4.07895e+07	2.98783e+07	3.2718e+07	2.18239e+07	2.74713e+07	2.1928e+07
Q9JHI5	Isovaleryl-CoA dehydrogenase, mitochondrial OS=Mus musculus OX=10090 GN=Ivd PE=1 SV=1	1.34448e+07	1.1432e+07	1.24457e+07	7.8641e+06	9.64362e+06	8.15012e+06
Q61425	Hydroxyacyl-coenzyme A dehydrogenase, mitochondrial OS=Mus musculus OX=10090 GN=Hadh PE=1 SV=2	1.35178e+07	1.13265e+07	1.35517e+07	8.90546e+06	8.53059e+06	8.82395e+06
Q8K449	ATP-binding cassette sub-family A member 9 OS=Mus musculus OX=10090 GN=Abca9 PE=1 SV=2	228365	238743	242294	178810	166116	139721
Q7TNV0	Protein DEK OS=Mus musculus OX=10090 GN=Dek PE=1 SV=1	308349	305784	319023	203375	272618	160394
P06802	Ectonucleotide pyrophosphatase/phosphodiesterase family member 1 OS=Mus musculus OX=10090 GN=Enpp1 PE=1 SV=4	461480	499265	510404	277030	345949	376481
Q80UM7	Mannosyl-oligosaccharide glucosidase OS=Mus musculus OX=10090 GN=Mogs PE=1 SV=1	1.93506e+06	2.04522e+06	2.43819e+06	1.27863e+06	1.57884e+06	1.5006e+06
Q9QZH6	Evolutionarily conserved signaling intermediate in Toll pathway, mitochondrial OS=Mus musculus OX=10090 GN=Ecsit PE=1 SV=2	171893	143129	189800	95143.1	130221	117264
Q91VC4	Plasmalemma vesicle-associated protein OS=Mus musculus OX=10090 GN=Plvap PE=1 SV=1	172564	201055	244422	145862	154855	118693
O88668	Protein CREG1 OS=Mus musculus OX=10090 GN=Creg1 PE=1 SV=1	619630	643788	702132	398599	438498	495949
Q9CQN6	Transmembrane protein 14C OS=Mus musculus OX=10090 GN=Tmem14c PE=1 SV=1	2.30813e+06	2.30704e+06	2.83236e+06	1.71659e+06	1.89443e+06	1.42091e+06
Q9D2R6	Cytochrome c oxidase assembly factor 3 homolog, mitochondrial OS=Mus musculus OX=10090 GN=Coa3 PE=1 SV=1	183188	204568	255414	127354	162388	143931
Q4KMM3	Oxidation resistance protein 1 OS=Mus musculus OX=10090 GN=Oxr1 PE=1 SV=3	790171	886188	953582	549442	641775	574696
Q8C4Q6	Axin interactor, dorsalization-associated protein OS=Mus musculus OX=10090 GN=Aida PE=1 SV=1	958814	1.03042e+06	775023	703898	518314	632372
Q8VHX6	Filamin-C OS=Mus musculus OX=10090 GN=Flnc PE=1 SV=3	6.5951e+07	7.31163e+07	7.009e+07	4.222e+07	5.36065e+07	4.43233e+07
P20108	Thioredoxin-dependent peroxide reductase, mitochondrial OS=Mus musculus OX=10090 GN=Prdx3 PE=1 SV=1	2.96654e+07	2.20417e+07	2.46489e+07	1.58595e+07	2.03654e+07	1.42897e+07
Q9CPS6	Histidine triad nucleotide-binding protein 3 OS=Mus musculus OX=10090 GN=Hint3 PE=1 SV=1	452396	587533	467858	363094	261292	370770
Q8BMS1	Trifunctional enzyme subunit alpha, mitochondrial OS=Mus musculus OX=10090 GN=Hadha PE=1 SV=1	9.77913e+07	7.96536e+07	8.62012e+07	5.23059e+07	7.15626e+07	5.00611e+07
Q9WTP6	Adenylate kinase 2, mitochondrial OS=Mus musculus OX=10090 GN=Ak2 PE=1 SV=5	2.6456e+07	2.58117e+07	2.68693e+07	1.60388e+07	2.08195e+07	1.52562e+07
P01872	Immunoglobulin heavy constant mu OS=Mus musculus OX=10090 GN=Ighm PE=1 SV=2	1.23132e+07	1.23996e+07	1.5042e+07	7.32139e+06	9.90234e+06	8.89659e+06
P58281	Dynamin-like 120 kDa protein, mitochondrial OS=Mus musculus OX=10090 GN=Opa1 PE=1 SV=1	2.30383e+06	3.16049e+06	3.14496e+06	1.88494e+06	1.97581e+06	1.788e+06
O08547	Vesicle-trafficking protein SEC22b OS=Mus musculus OX=10090 GN=Sec22b PE=1 SV=3	5.0132e+06	6.33704e+06	6.50001e+06	3.48452e+06	4.42252e+06	3.79723e+06
P46737	Lys-63-specific deubiquitinase BRCC36 OS=Mus musculus OX=10090 GN=Brcc3 PE=1 SV=1	401117	501895	556284	294769	315638	345196
Q91WC0	Actin-histidine N-methyltransferase OS=Mus musculus OX=10090 GN=Setd3 PE=1 SV=1	621228	657150	644703	363750	444065	450777
P08775	DNA-directed RNA polymerase II subunit RPB1 OS=Mus musculus OX=10090 GN=Polr2a PE=1 SV=3	7.84099e+06	5.63103e+06	6.02181e+06	3.68086e+06	4.48216e+06	4.55271e+06
Q99JB8	Protein kinase C and casein kinase II substrate protein 3 OS=Mus musculus OX=10090 GN=Pacsin3 PE=1 SV=1	2.31362e+06	1.88197e+06	2.00209e+06	1.38329e+06	1.563e+06	1.09511e+06
Q3UH68	LIM and calponin homology domains-containing protein 1 OS=Mus musculus OX=10090 GN=Limch1 PE=1 SV=2	88474.1	122336	111521	68287.7	71461.9	70413.1
Q91ZJ5	UTP--glucose-1-phosphate uridylyltransferase OS=Mus musculus OX=10090 GN=Ugp2 PE=1 SV=3	2.29679e+07	1.75748e+07	1.96848e+07	1.12564e+07	1.6996e+07	1.09735e+07
Q9D1D4	Transmembrane emp24 domain-containing protein 10 OS=Mus musculus OX=10090 GN=Tmed10 PE=1 SV=1	5.18445e+06	6.69345e+06	5.90514e+06	3.42835e+06	4.10675e+06	4.02227e+06
Q69ZF7	Metal transporter CNNM4 OS=Mus musculus OX=10090 GN=Cnnm4 PE=1 SV=2	5.67422e+06	5327192	5.06553e+06	3.37297e+06	4.34591e+06	2.63817e+06
Q99P47	Contactin-associated protein-like 4 OS=Mus musculus OX=10090 GN=Cntnap4 PE=1 SV=2	5.67422e+06	5327192	5.06553e+06	3.37297e+06	4.34591e+06	2.63817e+06
Q9D0F9	Phosphoglucomutase-1 OS=Mus musculus OX=10090 GN=Pgm1 PE=1 SV=4	3.42939e+07	2.94818e+07	3.44611e+07	1.73106e+07	2.65307e+07	1.93539e+07
A2AVZ9	Solute carrier family 43 member 3 OS=Mus musculus OX=10090 GN=Slc43a3 PE=1 SV=1	156084	137519	168102	104123	105661	86699.2
A2AF47	Dedicator of cytokinesis protein 11 OS=Mus musculus OX=10090 GN=Dock11 PE=1 SV=1	936020	835655	930201	595688	594412	544265
P16332	Methylmalonyl-CoA mutase, mitochondrial OS=Mus musculus OX=10090 GN=Mmut PE=1 SV=2	1.57815e+06	2.13917e+06	1.96244e+06	1.27393e+06	1.32908e+06	1.03028e+06
Q8K2B3	Succinate dehydrogenase [ubiquinone] flavoprotein subunit, mitochondrial OS=Mus musculus OX=10090 GN=Sdha PE=1 SV=1	5.33574e+07	3.92534e+07	4.70587e+07	2.5919e+07	3.77812e+07	2.54746e+07
Q921U8	Smoothelin OS=Mus musculus OX=10090 GN=Smtn PE=1 SV=2	209389	247812	253647	148022	137343	164637
Q99NB5	Gasdermin-C OS=Mus musculus OX=10090 GN=Gsdmc PE=2 SV=1	1.21789e+06	979570	1.47584e+06	763633	684625	877014
Q91WP6	Serine protease inhibitor A3N OS=Mus musculus OX=10090 GN=Serpina3n PE=1 SV=1	974563	1.18314e+06	1.26126e+06	728083	661936	774002
Q9R0A0	Peroxisomal membrane protein PEX14 OS=Mus musculus OX=10090 GN=Pex14 PE=1 SV=1	76836.6	86137.2	112298	58898	57600	56997.3
P05064	Fructose-bisphosphate aldolase A OS=Mus musculus OX=10090 GN=Aldoa PE=1 SV=2	3.1022e+08	2.41892e+08	2.92355e+08	1.44192e+08	2.22628e+08	1.64945e+08
Q6PB66	Leucine-rich PPR motif-containing protein, mitochondrial OS=Mus musculus OX=10090 GN=Lrpprc PE=1 SV=2	8.85253e+06	8.61795e+06	9.14991e+06	5.2254e+06	6.86597e+06	4.6418e+06
Q8BH24	Transmembrane 9 superfamily member 4 OS=Mus musculus OX=10090 GN=Tm9sf4 PE=1 SV=1	2.97817e+06	2.54588e+06	2.82691e+06	1.5255e+06	2.06543e+06	1.6553e+06
P47802	Metaxin-1 OS=Mus musculus OX=10090 GN=Mtx1 PE=1 SV=1	365582	404220	389247	299025	177213	249149
Q8CHP8	Glycerol-3-phosphate phosphatase OS=Mus musculus OX=10090 GN=Pgp PE=1 SV=1	4.3751e+06	4.75184e+06	3.62437e+06	2.38553e+06	3.07105e+06	2.51969e+06
P52825	Carnitine O-palmitoyltransferase 2, mitochondrial OS=Mus musculus OX=10090 GN=Cpt2 PE=1 SV=2	3.21575e+06	3.06533e+06	2.93058e+06	1.83874e+06	2.52901e+06	1.37519e+06
Q9CQV1	Mitochondrial import inner membrane translocase subunit TIM16 OS=Mus musculus OX=10090 GN=Pam16 PE=1 SV=1	560212	684953	816124	479565	386080	413367
Q8VBT0	Thioredoxin-related transmembrane protein 1 OS=Mus musculus OX=10090 GN=Tmx1 PE=1 SV=1	1.77701e+06	2.4952e+06	2.4343e+06	1.16378e+06	1.59312e+06	1.39394e+06
Q60597	2-oxoglutarate dehydrogenase, mitochondrial OS=Mus musculus OX=10090 GN=Ogdh PE=1 SV=3	4.61717e+07	3.74539e+07	4.42664e+07	2.56279e+07	31266849	2.21787e+07
Q9Z0E0	Neurochondrin OS=Mus musculus OX=10090 GN=Ncdn PE=1 SV=1	182077	252638	226179	125240	138779	142461
O08528	Hexokinase-2 OS=Mus musculus OX=10090 GN=Hk2 PE=1 SV=1	9.48821e+06	8.47204e+06	9.29334e+06	5.5254e+06	6.7047e+06	4.47434e+06
P68134	Actin, alpha skeletal muscle OS=Mus musculus OX=10090 GN=Acta1 PE=1 SV=1	2.88472e+09	2.50705e+09	2.96228e+09	1.59963e+09	2.18294e+09	1.33042e+09
Q60930	Voltage-dependent anion-selective channel protein 2 OS=Mus musculus OX=10090 GN=Vdac2 PE=1 SV=2	1.73651e+07	2.00657e+07	2.15267e+07	1.23458e+07	1.33361e+07	1.02772e+07
O55101	Synaptogyrin-2 OS=Mus musculus OX=10090 GN=Syngr2 PE=2 SV=1	818082	1.12507e+06	1.24656e+06	558330	760415	622541
P56394	Cytochrome c oxidase copper chaperone OS=Mus musculus OX=10090 GN=Cox17 PE=1 SV=2	726046	980985	966077	450462	597689	578115
Q07113	Cation-independent mannose-6-phosphate receptor OS=Mus musculus OX=10090 GN=Igf2r PE=1 SV=1	4.67935e+06	4.142e+06	5.35203e+06	2.64648e+06	3.35039e+06	2.62389e+06
Q6A065	Centrosomal protein of 170 kDa OS=Mus musculus OX=10090 GN=Cep170 PE=1 SV=2	554948	404885	402728	267177	248660	312211
Q8R2G4	Ecto-ADP-ribosyltransferase 3 OS=Mus musculus OX=10090 GN=Art3 PE=1 SV=2	425590	580848	389566	252693	268489	326792
O88947	Coagulation factor X OS=Mus musculus OX=10090 GN=F10 PE=1 SV=1	884047	786445	872349	546777	443123	554209
Q99LC3	NADH dehydrogenase [ubiquinone] 1 alpha subcomplex subunit 10, mitochondrial OS=Mus musculus OX=10090 GN=Ndufa10 PE=1 SV=1	2.79774e+07	1.92392e+07	2.35376e+07	1.27086e+07	1.74438e+07	1.2746e+07
Q9R059	Four and a half LIM domains protein 3 OS=Mus musculus OX=10090 GN=Fhl3 PE=1 SV=2	6.79924e+06	5.0721e+06	5.62121e+06	2.97756e+06	4.58231e+06	3.03206e+06
P35279	Ras-related protein Rab-6A OS=Mus musculus OX=10090 GN=Rab6a PE=1 SV=4	3.66885e+06	4.40781e+06	4.88236e+06	2.58258e+06	2.6423e+06	2.60048e+06
Q8R5J9	PRA1 family protein 3 OS=Mus musculus OX=10090 GN=Arl6ip5 PE=1 SV=2	1.29089e+06	1.43084e+06	1.83998e+06	851382	1.00748e+06	894837
P45952	Medium-chain specific acyl-CoA dehydrogenase, mitochondrial OS=Mus musculus OX=10090 GN=Acadm PE=1 SV=1	2.76936e+07	2.33663e+07	2.15894e+07	1.23514e+07	1.84947e+07	1.28854e+07
Q9Z0X1	Apoptosis-inducing factor 1, mitochondrial OS=Mus musculus OX=10090 GN=Aifm1 PE=1 SV=1	6.94095e+06	6.79106e+06	7.10498e+06	4.09559e+06	4.63628e+06	3.79796e+06
P63024	Vesicle-associated membrane protein 3 OS=Mus musculus OX=10090 GN=Vamp3 PE=1 SV=1	2.27309e+06	2.95192e+06	3.33552e+06	1.82183e+06	1.6731e+06	1.64051e+06
Q9CZ13	Cytochrome b-c1 complex subunit 1, mitochondrial OS=Mus musculus OX=10090 GN=Uqcrc1 PE=1 SV=2	1.10069e+08	7.44019e+07	8.22008e+07	4.93264e+07	6.66617e+07	4.29447e+07
E9PZQ0	Ryanodine receptor 1 OS=Mus musculus OX=10090 GN=Ryr1 PE=1 SV=1	1.22828e+07	1.36925e+07	1.72333e+07	7.83301e+06	9.17957e+06	8.72547e+06
Q9QZI9	Serine incorporator 3 OS=Mus musculus OX=10090 GN=Serinc3 PE=1 SV=2	202078	246064	261345	152013	140884	129437
Q8BGH4	Receptor expression-enhancing protein 1 OS=Mus musculus OX=10090 GN=Reep1 PE=1 SV=1	49624.5	62385	69630.1	35023.1	39572.5	33205.8
Q80WJ7	Protein LYRIC OS=Mus musculus OX=10090 GN=Mtdh PE=1 SV=1	1.89112e+06	2.06491e+06	2.33776e+06	1.4439e+06	1.31665e+06	971662
D3YZP9	Coiled-coil domain-containing protein 6 OS=Mus musculus OX=10090 GN=Ccdc6 PE=1 SV=1	97937.8	141998	131471	76727.4	87134.3	56365.4
Q60759	Glutaryl-CoA dehydrogenase, mitochondrial OS=Mus musculus OX=10090 GN=Gcdh PE=1 SV=2	2.0866e+06	2.35264e+06	1.62701e+06	1.24191e+06	1.38942e+06	948800
Q99KI0	Aconitate hydratase, mitochondrial OS=Mus musculus OX=10090 GN=Aco2 PE=1 SV=1	3.20887e+08	2.2444e+08	2.33959e+08	1.39164e+08	1.97274e+08	1.23329e+08
Q5SX39	Myosin-4 OS=Mus musculus OX=10090 GN=Myh4 PE=2 SV=1	3.12798e+08	4.00273e+08	3.7747e+08	1.98756e+08	2.56143e+08	1.84122e+08
P70695	Fructose-1,6-bisphosphatase isozyme 2 OS=Mus musculus OX=10090 GN=Fbp2 PE=1 SV=2	1.37573e+06	1.47804e+06	1.48145e+06	880204	841722	797323
Q9DCM2	Glutathione S-transferase kappa 1 OS=Mus musculus OX=10090 GN=Gstk1 PE=1 SV=3	1.92642e+06	1.74176e+06	1.78873e+06	1.04485e+06	1.25355e+06	871435
Q91YQ5	Dolichyl-diphosphooligosaccharide--protein glycosyltransferase subunit 1 OS=Mus musculus OX=10090 GN=Rpn1 PE=1 SV=1	1.84421e+07	3.0037e+07	2.70421e+07	1.39351e+07	1.60253e+07	1.38612e+07
P70302	Stromal interaction molecule 1 OS=Mus musculus OX=10090 GN=Stim1 PE=1 SV=2	722757	707322	1.01461e+06	428820	530741	452639
P82349	Beta-sarcoglycan OS=Mus musculus OX=10090 GN=Sgcb PE=1 SV=1	76128.7	53715.5	60072.8	34176.3	36254.8	39268.1
Q91Z58	Uncharacterized protein C6orf132 homolog OS=Mus musculus OX=10090 PE=1 SV=2	3.07331e+06	2.2784e+06	2.4597e+06	1.47379e+06	1.611e+06	1.41795e+06
Q9WUB4	Dynactin subunit 6 OS=Mus musculus OX=10090 GN=Dctn6 PE=1 SV=1	331411	361978	426889	199726	230523	215372
Q9CXE7	Transmembrane emp24 domain-containing protein 5 OS=Mus musculus OX=10090 GN=Tmed5 PE=1 SV=1	1.27228e+06	830070	946480	636066	637110	480372
Q9JKN1	Zinc transporter 7 OS=Mus musculus OX=10090 GN=Slc30a7 PE=1 SV=1	355188	409508	491082	217060	225827	279111
P20029	Endoplasmic reticulum chaperone BiP OS=Mus musculus OX=10090 GN=Hspa5 PE=1 SV=3	8.65717e+08	7.10193e+08	7.95344e+08	3.90993e+08	6.06013e+08	3.66271e+08
Q9D172	Glutamine amidotransferase-like class 1 domain-containing protein 3A, mitochondrial OS=Mus musculus OX=10090 GN=Gatd3a PE=1 SV=1	2.5193e+07	1.90245e+07	1.99287e+07	1.13849e+07	1.42307e+07	1.11298e+07
P13707	Glycerol-3-phosphate dehydrogenase [NAD(+)], cytoplasmic OS=Mus musculus OX=10090 GN=Gpd1 PE=1 SV=3	9.65948e+06	8.72581e+06	9.0317e+06	3.74208e+06	7.3734e+06	4.57261e+06
O35855	Branched-chain-amino-acid aminotransferase, mitochondrial OS=Mus musculus OX=10090 GN=Bcat2 PE=1 SV=2	1.81135e+07	1.90718e+07	1.58733e+07	9.98832e+06	1.14302e+07	8.82594e+06
Q8CD26	Solute carrier family 35 member E1 OS=Mus musculus OX=10090 GN=Slc35e1 PE=1 SV=2	79771.8	73492.5	105266	61928.7	52572.4	31941.5
Q60870	Receptor expression-enhancing protein 5 OS=Mus musculus OX=10090 GN=Reep5 PE=1 SV=1	2.11026e+06	3.20487e+06	2.74017e+06	1.32945e+06	1.79658e+06	1.42442e+06
Q9DCZ1	GMP reductase 1 OS=Mus musculus OX=10090 GN=Gmpr PE=1 SV=1	7.32852e+07	6.2408e+07	7.03998e+07	3.5946e+07	4.56029e+07	3.48405e+07
B9EKR1	Receptor-type tyrosine-protein phosphatase zeta OS=Mus musculus OX=10090 GN=Ptprz1 PE=1 SV=1	1.18853e+06	1.05491e+06	787810	504446	589450	616999
Q99PS0	Keratin, type I cytoskeletal 23 OS=Mus musculus OX=10090 GN=Krt23 PE=1 SV=1	761318	942717	660429	441968	560931	327275
P34914	Bifunctional epoxide hydrolase 2 OS=Mus musculus OX=10090 GN=Ephx2 PE=1 SV=2	708229	464076	621193	307159	429785	269638
Q8BMF3	NADP-dependent malic enzyme, mitochondrial OS=Mus musculus OX=10090 GN=Me3 PE=1 SV=2	143613	114174	126736	73917.3	99838.9	41234.9
Q9CZU6	Citrate synthase, mitochondrial OS=Mus musculus OX=10090 GN=Cs PE=1 SV=1	6.43419e+07	4.60853e+07	5.91352e+07	2.74167e+07	3.88715e+07	2.83514e+07
Q9EPR2	Group XIIA secretory phospholipase A2 OS=Mus musculus OX=10090 GN=Pla2g12a PE=1 SV=2	117911	167181	121487	61923.4	89247.7	75597.5
Q9WTR5	Cadherin-13 OS=Mus musculus OX=10090 GN=Cdh13 PE=1 SV=2	3.03259e+06	3.08562e+06	4.2748e+06	1.66595e+06	1.87082e+06	2.25659e+06
Q9EQ20	Methylmalonate-semialdehyde dehydrogenase [acylating], mitochondrial OS=Mus musculus OX=10090 GN=Aldh6a1 PE=1 SV=1	2.09247e+07	2.53327e+07	1.67958e+07	1.2141e+07	1.33941e+07	9.60888e+06
Q9JJZ2	Tubulin alpha-8 chain OS=Mus musculus OX=10090 GN=Tuba8 PE=1 SV=1	2.43658e+06	2.47808e+06	3.26692e+06	1.4237e+06	1.64967e+06	1.46974e+06
P31001	Desmin OS=Mus musculus OX=10090 GN=Des PE=1 SV=3	1.46821e+08	8.79288e+07	1.09816e+08	6.21241e+07	7.17134e+07	5.74577e+07
Q91ZA3	Propionyl-CoA carboxylase alpha chain, mitochondrial OS=Mus musculus OX=10090 GN=Pcca PE=1 SV=2	7.62333e+06	1.04051e+07	7.88347e+06	4.68924e+06	5.15934e+06	4.526e+06
Q9D517	1-acyl-sn-glycerol-3-phosphate acyltransferase gamma OS=Mus musculus OX=10090 GN=Agpat3 PE=1 SV=2	195862	253223	228588	143782	136318	95574.8
Q9Z1T2	Thrombospondin-4 OS=Mus musculus OX=10090 GN=Thbs4 PE=1 SV=1	1.59984e+07	1.54859e+07	1.74768e+07	8.12015e+06	9.91139e+06	9.0965e+06
Q9D1M7	Peptidyl-prolyl cis-trans isomerase FKBP11 OS=Mus musculus OX=10090 GN=Fkbp11 PE=1 SV=1	2.24365e+06	2.45525e+06	2.64474e+06	1.01315e+06	1.53411e+06	1.51233e+06
O08539	Myc box-dependent-interacting protein 1 OS=Mus musculus OX=10090 GN=Bin1 PE=1 SV=1	1.32231e+07	8.5642e+06	1.10624e+07	5.76388e+06	7.01395e+06	5.37411e+06
Q78XF5	Oligosaccharyltransferase complex subunit OSTC OS=Mus musculus OX=10090 GN=Ostc PE=1 SV=1	1.13292e+06	1.9777e+06	1.73091e+06	870672	986552	812399
P61804	Dolichyl-diphosphooligosaccharide--protein glycosyltransferase subunit DAD1 OS=Mus musculus OX=10090 GN=Dad1 PE=1 SV=3	3.59861e+06	5.68344e+06	5.29843e+06	2.34207e+06	2.91321e+06	2.7784e+06
Q9ES74	Serine/threonine-protein kinase Nek7 OS=Mus musculus OX=10090 GN=Nek7 PE=1 SV=1	596704	774716	736100	333658	458403	368684
Q9D855	Cytochrome b-c1 complex subunit 7 OS=Mus musculus OX=10090 GN=Uqcrb PE=1 SV=3	4.96109e+06	4.87568e+06	4.06996e+06	2.34608e+06	3.21264e+06	2.08709e+06
P63082	V-type proton ATPase 16 kDa proteolipid subunit OS=Mus musculus OX=10090 GN=Atp6v0c PE=1 SV=1	530212	517289	648842	430410	256016	244555
P14231	Sodium/potassium-transporting ATPase subunit beta-2 OS=Mus musculus OX=10090 GN=Atp1b2 PE=1 SV=2	244015	262072	268923	134385	114057	175353
P27046	Alpha-mannosidase 2 OS=Mus musculus OX=10090 GN=Man2a1 PE=1 SV=2	826008	777522	693480	463350	311950	475270
Q9DC69	NADH dehydrogenase [ubiquinone] 1 alpha subcomplex subunit 9, mitochondrial OS=Mus musculus OX=10090 GN=Ndufa9 PE=1 SV=2	1.5548e+07	9.98029e+06	1.45484e+07	5.99179e+06	9.89969e+06	5.91338e+06
Q9CQ26	STAM-binding protein OS=Mus musculus OX=10090 GN=Stambp PE=1 SV=1	6.3724e+06	5.88426e+06	6.48118e+06	3.87081e+06	3.54054e+06	2.76348e+06
P46978	Dolichyl-diphosphooligosaccharide--protein glycosyltransferase subunit STT3A OS=Mus musculus OX=10090 GN=Stt3a PE=1 SV=1	2.33598e+06	3.50565e+06	3.34973e+06	1.27058e+06	1.999e+06	1.69596e+06
Q61738	Integrin alpha-7 OS=Mus musculus OX=10090 GN=Itga7 PE=1 SV=3	193718	157420	200353	110579	105983	81212.6
Q6ZPK7	Lateral signaling target protein 2 homolog OS=Mus musculus OX=10090 GN=Zfyve28 PE=1 SV=2	520970	363232	576779	232850	209719	345470
Q8K0B2	Probable lysosomal cobalamin transporter OS=Mus musculus OX=10090 GN=Lmbrd1 PE=1 SV=1	493370	720751	798115	298972	485378	289304
Q64512	Tyrosine-protein phosphatase non-receptor type 13 OS=Mus musculus OX=10090 GN=Ptpn13 PE=1 SV=2	2.32334e+06	1.83726e+06	1.73096e+06	1.02808e+06	1.43865e+06	669623
Q8BMS4	Ubiquinone biosynthesis O-methyltransferase, mitochondrial OS=Mus musculus OX=10090 GN=Coq3 PE=1 SV=1	901189	748899	667942	469021	429894	334422
Q91YT0	NADH dehydrogenase [ubiquinone] flavoprotein 1, mitochondrial OS=Mus musculus OX=10090 GN=Ndufv1 PE=1 SV=1	3.26566e+07	2.38662e+07	2.72872e+07	13778138	1.9807e+07	1.09165e+07
Q3TFQ1	SPRY domain-containing protein 7 OS=Mus musculus OX=10090 GN=Spryd7 PE=1 SV=2	119118	184977	203155	108404	86413.1	74380.1
Q8VE95	UPF0598 protein C8orf82 homolog OS=Mus musculus OX=10090 PE=1 SV=1	174621	157342	128622	71444	95258.1	77549.4
P97467	Peptidyl-glycine alpha-amidating monooxygenase OS=Mus musculus OX=10090 GN=Pam PE=1 SV=2	195943	214790	247910	122986	118874	106867
Q80YD1	ATP-dependent RNA helicase SUPV3L1, mitochondrial OS=Mus musculus OX=10090 GN=Supv3l1 PE=1 SV=1	88913.5	69913.4	108650	37721.3	57930.9	45538.3
Q91WD5	NADH dehydrogenase [ubiquinone] iron-sulfur protein 2, mitochondrial OS=Mus musculus OX=10090 GN=Ndufs2 PE=1 SV=1	1.81808e+07	1.30827e+07	1.54395e+07	7.95403e+06	1.06798e+07	6.00206e+06
Q9DC70	NADH dehydrogenase [ubiquinone] iron-sulfur protein 7, mitochondrial OS=Mus musculus OX=10090 GN=Ndufs7 PE=1 SV=1	1.88764e+06	1.49673e+06	1.68042e+06	962791	1.11441e+06	580751
Q91YN5	UDP-N-acetylhexosamine pyrophosphorylase OS=Mus musculus OX=10090 GN=Uap1 PE=1 SV=1	2.56197e+06	2.17398e+06	3.16474e+06	1.37116e+06	1.60747e+06	1.1668e+06
Q8R1U2	Cell growth regulator with EF hand domain protein 1 OS=Mus musculus OX=10090 GN=Cgref1 PE=1 SV=1	7.27902e+06	4.65242e+06	5.75155e+06	3.98542e+06	3.04736e+06	2.23034e+06
Q9CYT6	Adenylyl cyclase-associated protein 2 OS=Mus musculus OX=10090 GN=Cap2 PE=1 SV=1	127248	80877.8	125269	54501.9	71214.6	48919.4
Q9CQ91	NADH dehydrogenase [ubiquinone] 1 alpha subcomplex subunit 3 OS=Mus musculus OX=10090 GN=Ndufa3 PE=1 SV=1	6.21214e+06	4.30758e+06	5.05311e+06	2.51831e+06	3.1068e+06	2.52731e+06
Q99J56	Derlin-1 OS=Mus musculus OX=10090 GN=Derl1 PE=1 SV=1	298989	375351	402668	177627	183933	196791
Q9WUB3	Glycogen phosphorylase, muscle form OS=Mus musculus OX=10090 GN=Pygm PE=1 SV=3	1.21829e+08	8.35462e+07	1.01411e+08	4.38358e+07	7.95533e+07	3.53732e+07
Q9CY27	Very-long-chain enoyl-CoA reductase OS=Mus musculus OX=10090 GN=Tecr PE=1 SV=1	608760	710693	867583	300162	491642	337442
A2AUC9	Kelch-like protein 41 OS=Mus musculus OX=10090 GN=Klhl41 PE=1 SV=1	1.02006e+07	7.69946e+06	8.71454e+06	4.61565e+06	6.83826e+06	2.24077e+06
Q61595	Kinectin OS=Mus musculus OX=10090 GN=Ktn1 PE=1 SV=1	5.28877e+06	4.98741e+06	4.37675e+06	2.29468e+06	3.58827e+06	1.63949e+06
Q9CR76	Transmembrane protein 186 OS=Mus musculus OX=10090 GN=Tmem186 PE=1 SV=2	62066.6	88503.2	94027	42898.2	45586	36724.7
O70209	PDZ and LIM domain protein 3 OS=Mus musculus OX=10090 GN=Pdlim3 PE=1 SV=1	7.62895e+06	5.27566e+06	6.25313e+06	2.78331e+06	3.04413e+06	3.90666e+06
P18572	Basigin OS=Mus musculus OX=10090 GN=Bsg PE=1 SV=2	3.25621e+06	2.94699e+06	3.28598e+06	1.14094e+06	1.79915e+06	1.86917e+06
Q8C102	Polypeptide N-acetylgalactosaminyltransferase 5 OS=Mus musculus OX=10090 GN=Galnt5 PE=2 SV=2	204455	337309	321969	158451	149267	129974
Q91VE0	Long-chain fatty acid transport protein 4 OS=Mus musculus OX=10090 GN=Slc27a4 PE=1 SV=1	94782.3	170966	142303	71435.7	78383.3	56954
Q91WS0	CDGSH iron-sulfur domain-containing protein 1 OS=Mus musculus OX=10090 GN=Cisd1 PE=1 SV=1	4.53014e+06	5.23639e+06	5.22769e+06	2.36287e+06	3.51071e+06	1.71116e+06
Q99LM3	Smoothelin-like protein 1 OS=Mus musculus OX=10090 GN=Smtnl1 PE=1 SV=1	3.6228e+06	2.43571e+06	2.45852e+06	1.2309e+06	1.94012e+06	1.12619e+06
Q9CR61	NADH dehydrogenase [ubiquinone] 1 beta subcomplex subunit 7 OS=Mus musculus OX=10090 GN=Ndufb7 PE=1 SV=3	4.74182e+06	3.55347e+06	4.06118e+06	2.13017e+06	2.54022e+06	1.50227e+06
P53986	Monocarboxylate transporter 1 OS=Mus musculus OX=10090 GN=Slc16a1 PE=1 SV=1	757230	834488	902076	380293	472469	391232
Q78IS1	Transmembrane emp24 domain-containing protein 3 OS=Mus musculus OX=10090 GN=Tmed3 PE=1 SV=1	1.40613e+06	2.13426e+06	1.89547e+06	697937	996113	1.01554e+06
Q6ZQI3	Malectin OS=Mus musculus OX=10090 GN=Mlec PE=1 SV=2	2.1235e+06	3.49085e+06	2.88521e+06	1.41366e+06	1.57627e+06	1.22623e+06
Q9Z1B7	Mitogen-activated protein kinase 13 OS=Mus musculus OX=10090 GN=Mapk13 PE=1 SV=2	187672	301591	232780	115361	132361	109340
Q3V3R4	Integrin alpha-1 OS=Mus musculus OX=10090 GN=Itga1 PE=1 SV=2	255851	360748	430331	170394	182717	161689
Q60931	Voltage-dependent anion-selective channel protein 3 OS=Mus musculus OX=10090 GN=Vdac3 PE=1 SV=1	1.46831e+07	1.38587e+07	1.57913e+07	7.68633e+06	7.96497e+06	6.11514e+06
Q8BI84	Transport and Golgi organization protein 1 homolog OS=Mus musculus OX=10090 GN=Mia3 PE=1 SV=2	3.50865e+06	4.6107e+06	4.80743e+06	1.90012e+06	2.49017e+06	1.91267e+06
Q9D0F3	Protein ERGIC-53 OS=Mus musculus OX=10090 GN=Lman1 PE=1 SV=1	1.19607e+07	2.0025e+07	1.5947e+07	7.12927e+06	8.55679e+06	7.65098e+06
Q80Y17	Lethal(2) giant larvae protein homolog 1 OS=Mus musculus OX=10090 GN=Llgl1 PE=1 SV=1	1.29391e+06	750315	920003	425113	591345	424816
Q3UN90	LYR motif-containing protein 9 OS=Mus musculus OX=10090 GN=Lyrm9 PE=3 SV=1	34700502	2.03452e+07	2.733e+07	1.26476e+07	1.82588e+07	9.08917e+06
Q8K3C3	Protein LZIC OS=Mus musculus OX=10090 GN=Lzic PE=1 SV=1	2.30355e+07	3.45182e+07	2.65934e+07	1.58819e+07	1.76599e+07	7.10797e+06
Q9WVC3	Caveolin-2 OS=Mus musculus OX=10090 GN=Cav2 PE=1 SV=1	754768	811617	1.12441e+06	387578	443422	466924
O55186	CD59A glycoprotein OS=Mus musculus OX=10090 GN=Cd59a PE=2 SV=1	377263	660716	477816	238089	252673	238917
Q8VEM8	Phosphate carrier protein, mitochondrial OS=Mus musculus OX=10090 GN=Slc25a3 PE=1 SV=1	2.43318e+07	2.23259e+07	2.52366e+07	1.06976e+07	1.32556e+07	1.06137e+07
Q922B1	ADP-ribose glycohydrolase MACROD1 OS=Mus musculus OX=10090 GN=Macrod1 PE=1 SV=2	4.85456e+06	4.4131e+06	4.95704e+06	2.19073e+06	3.05893e+06	1.56364e+06
P32037	Solute carrier family 2, facilitated glucose transporter member 3 OS=Mus musculus OX=10090 GN=Slc2a3 PE=1 SV=1	45011.6	79044.9	89368.4	36082.5	32506.6	33504.7
P97457	Myosin regulatory light chain 2, skeletal muscle isoform OS=Mus musculus OX=10090 GN=Mylpf PE=1 SV=3	1.07934e+09	6.20502e+08	7.97466e+08	3.5325e+08	5.24417e+08	3.11276e+08
Q9Z1E4	Glycogen [starch] synthase, muscle OS=Mus musculus OX=10090 GN=Gys1 PE=1 SV=2	1.14768e+07	9.12084e+06	1.09543e+07	4.645e+06	7.75444e+06	2.62106e+06
P07310	Creatine kinase M-type OS=Mus musculus OX=10090 GN=Ckm PE=1 SV=1	1.25457e+09	7.322e+08	9.98905e+08	3.63821e+08	6.45237e+08	4.07266e+08
Q80W54	CAAX prenyl protease 1 homolog OS=Mus musculus OX=10090 GN=Zmpste24 PE=1 SV=2	1.29344e+07	9.87506e+06	1.07323e+07	5.51529e+06	7.20432e+06	3.18541e+06
Q9DCZ4	MICOS complex subunit Mic26 OS=Mus musculus OX=10090 GN=Apoo PE=1 SV=2	2.47724e+06	1.79231e+06	1.90576e+06	932339	1.15671e+06	827143
P17665	Cytochrome c oxidase subunit 7C, mitochondrial OS=Mus musculus OX=10090 GN=Cox7c PE=1 SV=1	2.82584e+06	2.93055e+06	3.25801e+06	1.30968e+06	1.79277e+06	1.13133e+06
Q8VCM8	Nicalin OS=Mus musculus OX=10090 GN=Ncln PE=1 SV=2	421467	587799	653047	161373	207831	403981
Q91ZP3	Phosphatidate phosphatase LPIN1 OS=Mus musculus OX=10090 GN=Lpin1 PE=1 SV=1	73105.3	69972.1	48645	29704.6	29935.6	29276.6
Q8CGB6	Tensin-2 OS=Mus musculus OX=10090 GN=Tns2 PE=1 SV=1	360820	537803	426860	207605	249496	153583
P60603	Reactive oxygen species modulator 1 OS=Mus musculus OX=10090 GN=Romo1 PE=2 SV=1	681603	826795	819387	256241	500123	315471
P28650	Adenylosuccinate synthetase isozyme 1 OS=Mus musculus OX=10090 GN=Adss1 PE=1 SV=2	2.75358e+07	1.88436e+07	2.5971e+07	1.01113e+07	1.55862e+07	7.53119e+06
Q9JI91	Alpha-actinin-2 OS=Mus musculus OX=10090 GN=Actn2 PE=1 SV=2	3.20271e+08	2.394e+08	2.76385e+08	1.23443e+08	1.96148e+08	6.41747e+07
P48193	Protein 4.1 OS=Mus musculus OX=10090 GN=Epb41 PE=1 SV=2	1.37061e+06	1.20837e+06	866029	672069	406579	485411
Q9D023	Mitochondrial pyruvate carrier 2 OS=Mus musculus OX=10090 GN=Mpc2 PE=1 SV=1	2.14255e+06	1.80242e+06	2.01727e+06	911355	1.12705e+06	652899
Q8CAQ8	MICOS complex subunit Mic60 OS=Mus musculus OX=10090 GN=Immt PE=1 SV=1	2.59666e+07	2.09373e+07	2.29871e+07	8.80722e+06	1.21585e+07	1.0404e+07
P70404	Isocitrate dehydrogenase [NAD] subunit gamma 1, mitochondrial OS=Mus musculus OX=10090 GN=Idh3g PE=1 SV=1	2.87501e+07	2.26039e+07	2.36207e+07	1.05342e+07	1.6256e+07	6.60317e+06
Q62234	Myomesin-1 OS=Mus musculus OX=10090 GN=Myom1 PE=1 SV=2	5.04617e+07	3.81494e+07	4.7281e+07	1.73363e+07	3.16086e+07	1.15378e+07
P62631	Elongation factor 1-alpha 2 OS=Mus musculus OX=10090 GN=Eef1a2 PE=1 SV=1	2.36339e+07	1.72385e+07	2.07075e+07	7.68503e+06	1.29856e+07	6.70191e+06
Q922U2	Keratin, type II cytoskeletal 5 OS=Mus musculus OX=10090 GN=Krt5 PE=1 SV=1	1.10144e+08	7.20186e+07	1.2914e+08	5.23343e+07	4.05423e+07	4.48611e+07
A2AMM0	Caveolae-associated protein 4 OS=Mus musculus OX=10090 GN=Cavin4 PE=1 SV=1	1.10523e+06	1.11149e+06	1.35445e+06	476726	645835	451653
Q3URD3	Sarcolemmal membrane-associated protein OS=Mus musculus OX=10090 GN=Slmap PE=1 SV=2	592189	530428	765983	251119	243904	332454
Q91V04	Translocating chain-associated membrane protein 1 OS=Mus musculus OX=10090 GN=Tram1 PE=1 SV=3	233477	380600	362917	150247	149943	127677
Q8BLF1	Neutral cholesterol ester hydrolase 1 OS=Mus musculus OX=10090 GN=Nceh1 PE=1 SV=1	417760	612593	587920	175419	254566	278484
Q78IK2	ATP synthase membrane subunit DAPIT, mitochondrial OS=Mus musculus OX=10090 GN=Atp5md PE=1 SV=1	6.58789e+06	6.17002e+06	6.74029e+06	3.16415e+06	3.16447e+06	2.20039e+06
Q9Z2I0	Mitochondrial proton/calcium exchanger protein OS=Mus musculus OX=10090 GN=Letm1 PE=1 SV=1	2.16372e+06	3.59368e+06	4.48748e+06	1.41806e+06	1.73545e+06	1.27786e+06
Q9CQQ7	ATP synthase F(0) complex subunit B1, mitochondrial OS=Mus musculus OX=10090 GN=Atp5pb PE=1 SV=1	1.48236e+07	1.59856e+07	1.40196e+07	5.98434e+06	7.39509e+06	5.92028e+06
Q9D6K8	FUN14 domain-containing protein 2 OS=Mus musculus OX=10090 GN=Fundc2 PE=1 SV=1	3.60764e+06	2.43569e+06	3.8143e+06	1.31578e+06	1.62589e+06	1.29457e+06
Q8BGT5	Alanine aminotransferase 2 OS=Mus musculus OX=10090 GN=Gpt2 PE=1 SV=1	360433	321515	360938	148911	183219	115700
P13542	Myosin-8 OS=Mus musculus OX=10090 GN=Myh8 PE=2 SV=2	3.00924e+07	3.81187e+07	2.65202e+07	1.57222e+07	1.6245e+07	8.37366e+06
Q9Z1Q2	Phosphatidylserine lipase ABHD16A OS=Mus musculus OX=10090 GN=Abhd16a PE=1 SV=3	79530.1	132815	127139	53278.7	47030	43917.1
Q78IK4	MICOS complex subunit Mic27 OS=Mus musculus OX=10090 GN=Apool PE=1 SV=1	1.30953e+06	1.45481e+06	1.65571e+06	684021	665378	525482
Q8BJS4	SUN domain-containing protein 2 OS=Mus musculus OX=10090 GN=Sun2 PE=1 SV=3	1.61888e+06	1.80128e+06	2.91012e+06	905740	1.04722e+06	725289
Q9Z239	Phospholemman OS=Mus musculus OX=10090 GN=Fxyd1 PE=1 SV=1	1.21718e+06	1.0654e+06	1.52195e+06	489129	586218	532780
Q9CQC7	NADH dehydrogenase [ubiquinone] 1 beta subcomplex subunit 4 OS=Mus musculus OX=10090 GN=Ndufb4 PE=1 SV=3	9.41295e+06	7.90355e+06	7.66365e+06	3.18348e+06	4.79563e+06	2.57282e+06
Q06185	ATP synthase subunit e, mitochondrial OS=Mus musculus OX=10090 GN=Atp5me PE=1 SV=2	1.73101e+07	1.5863e+07	1.72329e+07	6.75716e+06	8.78707e+06	5.68768e+06
P47856	Glutamine--fructose-6-phosphate aminotransferase [isomerizing] 1 OS=Mus musculus OX=10090 GN=Gfpt1 PE=1 SV=3	8.15777e+06	1.44264e+07	1.07121e+07	5.11794e+06	5.36975e+06	3.46782e+06
Q5DTJ9	Myopalladin OS=Mus musculus OX=10090 GN=Mypn PE=1 SV=2	311644	263631	366214	105015	202714	83828
Q02788	Collagen alpha-2(VI) chain OS=Mus musculus OX=10090 GN=Col6a2 PE=1 SV=3	2.29056e+07	3.07342e+07	3.82576e+07	9.96217e+06	1.39066e+07	1.43274e+07
Q9CQ54	NADH dehydrogenase [ubiquinone] 1 subunit C2 OS=Mus musculus OX=10090 GN=Ndufc2 PE=1 SV=1	2.80287e+06	1.90772e+06	2.24321e+06	909107	1.12054e+06	830200
Q6PIE5	Sodium/potassium-transporting ATPase subunit alpha-2 OS=Mus musculus OX=10090 GN=Atp1a2 PE=1 SV=1	7.26135e+06	6.90004e+06	5.99799e+06	2.86093e+06	3.0517e+06	2.35731e+06
Q1XH17	Tripartite motif-containing protein 72 OS=Mus musculus OX=10090 GN=Trim72 PE=1 SV=1	1.71575e+07	1.31262e+07	1.26996e+07	5.449e+06	7.83576e+06	4.32274e+06
Q04857	Collagen alpha-1(VI) chain OS=Mus musculus OX=10090 GN=Col6a1 PE=1 SV=1	2.94342e+07	3.49425e+07	4.3127e+07	1.10373e+07	1.62065e+07	1.66907e+07
Q8BXV2	BRI3-binding protein OS=Mus musculus OX=10090 GN=Bri3bp PE=1 SV=1	1.24469e+06	1.19678e+06	1.58658e+06	493466	731260	419196
Q5RL79	Keratinocyte-associated protein 2 OS=Mus musculus OX=10090 GN=Krtcap2 PE=1 SV=2	582885	1.04036e+06	812124	322475	353587	313403
P59481	VIP36-like protein OS=Mus musculus OX=10090 GN=Lman2l PE=1 SV=1	124273	238158	230098	122135	60696	57771.1
Q03404	Trefoil factor 2 OS=Mus musculus OX=10090 GN=Tff2 PE=1 SV=2	5.12427e+06	2.9741e+06	4.52993e+06	2.25556e+06	2.1991e+06	590871
Q9D8B4	NADH dehydrogenase [ubiquinone] 1 alpha subcomplex subunit 11 OS=Mus musculus OX=10090 GN=Ndufa11 PE=1 SV=2	5.26998e+06	4.31771e+06	5.13866e+06	1.8122e+06	2.62697e+06	1.4193e+06
Q9JLH8	Tropomodulin-4 OS=Mus musculus OX=10090 GN=Tmod4 PE=2 SV=1	8.38932e+06	6.1316e+06	6.96395e+06	2.55807e+06	3.86768e+06	2.10517e+06
Q60932	Voltage-dependent anion-selective channel protein 1 OS=Mus musculus OX=10090 GN=Vdac1 PE=1 SV=3	7.83977e+07	4.96298e+07	6.45368e+07	2.29924e+07	3.34198e+07	1.9981e+07
P51881	ADP/ATP translocase 2 OS=Mus musculus OX=10090 GN=Slc25a5 PE=1 SV=3	8.18991e+07	9.70174e+07	9.42041e+07	3.80972e+07	4.05135e+07	2.88476e+07
Q9Z2Z6	Mitochondrial carnitine/acylcarnitine carrier protein OS=Mus musculus OX=10090 GN=Slc25a20 PE=1 SV=1	1.90683e+06	1.29577e+06	1.26227e+06	496332	839465	413311
P49813	Tropomodulin-1 OS=Mus musculus OX=10090 GN=Tmod1 PE=1 SV=2	1.7388e+06	954404	1.43818e+06	567189	465014	578700
Q91XA2	Golgi membrane protein 1 OS=Mus musculus OX=10090 GN=Golm1 PE=1 SV=2	2.30971e+06	2.17351e+06	1.96506e+06	809738	636636	1063525
P03930	ATP synthase protein 8 OS=Mus musculus OX=10090 GN=Mtatp8 PE=1 SV=1	2.27314e+06	2.08556e+06	2.29626e+06	858607	1.07848e+06	625850
P00405	Cytochrome c oxidase subunit 2 OS=Mus musculus OX=10090 GN=Mtco2 PE=1 SV=1	1.81165e+07	1.17366e+07	1.61209e+07	5.48785e+06	7.48579e+06	4.69191e+06
Q9CPQ8	ATP synthase subunit g, mitochondrial OS=Mus musculus OX=10090 GN=Atp5mg PE=1 SV=1	4615845	4.74518e+06	4.8298e+06	1.9321e+06	2.14208e+06	1.37046e+06
Q9CR62	Mitochondrial 2-oxoglutarate/malate carrier protein OS=Mus musculus OX=10090 GN=Slc25a11 PE=1 SV=3	1.54914e+07	1.57821e+07	1.60892e+07	6.2186e+06	7.82932e+06	4.10177e+06
Q3UIU2	NADH dehydrogenase [ubiquinone] 1 beta subcomplex subunit 6 OS=Mus musculus OX=10090 GN=Ndufb6 PE=1 SV=3	1.14693e+06	960505	1.14952e+06	395214	544655	307585
Q9D0M3	Cytochrome c1, heme protein, mitochondrial OS=Mus musculus OX=10090 GN=Cyc1 PE=1 SV=1	1.81683e+07	1.57607e+07	1.76455e+07	5.73787e+06	8.90861e+06	5.09961e+06
A2ABU4	Myomesin-3 OS=Mus musculus OX=10090 GN=Myom3 PE=1 SV=1	6.35774e+07	3.61285e+07	4.65239e+07	1.46595e+07	2.85731e+07	1.23038e+07
Q8R2Q4	Ribosome-releasing factor 2, mitochondrial OS=Mus musculus OX=10090 GN=Gfm2 PE=1 SV=2	74331.4	85167.2	105017	25157.8	28726.3	46526.7
Q9EPE9	Manganese-transporting ATPase 13A1 OS=Mus musculus OX=10090 GN=Atp13a1 PE=1 SV=2	451058	850272	652907	231856	259683	247793
P19783	Cytochrome c oxidase subunit 4 isoform 1, mitochondrial OS=Mus musculus OX=10090 GN=Cox4i1 PE=1 SV=2	3.69237e+07	2.44592e+07	2.69836e+07	1.09182e+07	1.32375e+07	9.08422e+06
Q5XKE0	Myosin-binding protein C, fast-type OS=Mus musculus OX=10090 GN=Mybpc2 PE=1 SV=1	3.89313e+07	2.24422e+07	4.01041e+07	8.4842e+06	1.88567e+07	1.00012e+07
P03899	NADH-ubiquinone oxidoreductase chain 3 OS=Mus musculus OX=10090 GN=Mtnd3 PE=1 SV=3	821762	503062	702409	243330	316574	183520
Q8BH59	Calcium-binding mitochondrial carrier protein Aralar1 OS=Mus musculus OX=10090 GN=Slc25a12 PE=1 SV=1	2.80655e+07	1.94819e+07	2.36245e+07	8.24656e+06	1.19497e+07	5.74029e+06
P59279	Ras-related protein Rab-2B OS=Mus musculus OX=10090 GN=Rab2b PE=1 SV=1	264343	353960	297125	92486.7	147296	92958.9
Q9EPM5	Syncoilin OS=Mus musculus OX=10090 GN=Sync PE=1 SV=1	331787	276536	310135	124159	133215	75579.2
Q149B8	PGC-1 and ERR-induced regulator in muscle protein 1 OS=Mus musculus OX=10090 GN=Perm1 PE=1 SV=2	244844	208298	241227	81217.5	127832	42280.9
O88990	Alpha-actinin-3 OS=Mus musculus OX=10090 GN=Actn3 PE=2 SV=1	4.89236e+07	4.90981e+07	7.6598e+07	1.30968e+07	2.55045e+07	2.45595e+07
O08532	Voltage-dependent calcium channel subunit alpha-2/delta-1 OS=Mus musculus OX=10090 GN=Cacna2d1 PE=1 SV=1	326317	272874	331395	171240	135028	27375
Q9D6S7	Ribosome-recycling factor, mitochondrial OS=Mus musculus OX=10090 GN=Mrrf PE=1 SV=1	665540	398694	463211	116541	222186	208644
Q9CPQ1	Cytochrome c oxidase subunit 6C OS=Mus musculus OX=10090 GN=Cox6c PE=1 SV=3	905664	741949	829719	280083	321313	266367
P48962	ADP/ATP translocase 1 OS=Mus musculus OX=10090 GN=Slc25a4 PE=1 SV=4	2.63842e+08	1.78401e+08	2.2553e+08	7.21349e+07	1.11103e+08	4.95448e+07
P04247	Myoglobin OS=Mus musculus OX=10090 GN=Mb PE=1 SV=3	4.25764e+08	2.22634e+08	2.78661e+08	7.33815e+07	1.69055e+08	8.04147e+07
Q5SX40	Myosin-1 OS=Mus musculus OX=10090 GN=Myh1 PE=1 SV=1	3.79876e+09	3.88475e+09	5.34214e+09	1.45381e+09	2.52652e+09	5.52702e+08
P56135	ATP synthase subunit f, mitochondrial OS=Mus musculus OX=10090 GN=Atp5mf PE=1 SV=3	1.1849e+07	1.05113e+07	1.14819e+07	3.8003e+06	4.86809e+06	3.08781e+06
P08730	Keratin, type I cytoskeletal 13 OS=Mus musculus OX=10090 GN=Krt13 PE=1 SV=2	2.03927e+08	2.50467e+08	2.51969e+08	8.62095e+07	8.51357e+07	7.38735e+07
O35943	Frataxin, mitochondrial OS=Mus musculus OX=10090 GN=Fxn PE=1 SV=1	2.35786e+06	2.72598e+06	3.1823e+06	806398	1.01172e+06	1.01851e+06
Q61781	Keratin, type I cytoskeletal 14 OS=Mus musculus OX=10090 GN=Krt14 PE=1 SV=2	5.94729e+07	2.98873e+07	7.20261e+07	2.16619e+07	1.3339e+07	1.89867e+07
Q8C7U7	Polypeptide N-acetylgalactosaminyltransferase 6 OS=Mus musculus OX=10090 GN=Galnt6 PE=2 SV=1	277605	351661	465672	100204	82641.4	183402
P0DP27	Calmodulin-2 OS=Mus musculus OX=10090 GN=Calm2 PE=1 SV=1	1.55868e+07	3.25769e+07	3.15371e+07	9.50788e+06	9.14247e+06	7.94158e+06
P27790	Major centromere autoantigen B OS=Mus musculus OX=10090 GN=Cenpb PE=2 SV=2	3.40862e+06	2.81593e+06	4.57689e+06	917586	2.19501e+06	483103
O09111	NADH dehydrogenase [ubiquinone] 1 beta subcomplex subunit 11, mitochondrial OS=Mus musculus OX=10090 GN=Ndufb11 PE=1 SV=2	2.75179e+06	2.50999e+06	2.68716e+06	841869	1.19835e+06	603198
Q791V5	Mitochondrial carrier homolog 2 OS=Mus musculus OX=10090 GN=Mtch2 PE=1 SV=1	2.52298e+06	2.99487e+06	3.61135e+06	1.02097e+06	1.15353e+06	859030
P13412	Troponin I, fast skeletal muscle OS=Mus musculus OX=10090 GN=Tnni2 PE=2 SV=2	1.64421e+08	1.04363e+08	1.23856e+08	3.97508e+07	5.64063e+07	3.38805e+07
O35367	Keratocan OS=Mus musculus OX=10090 GN=Kera PE=2 SV=1	8.34796e+06	1.12882e+07	8.586e+06	2.46477e+06	3.80398e+06	2.98778e+06
Q9DAI4	Zinc finger and BTB domain-containing protein 43 OS=Mus musculus OX=10090 GN=Zbtb43 PE=2 SV=2	6.31704e+06	5.65314e+06	9.56352e+06	2.5125e+06	1.21144e+06	3.30289e+06
Q9DCX2	ATP synthase subunit d, mitochondrial OS=Mus musculus OX=10090 GN=Atp5pd PE=1 SV=3	2.5596e+07	2.25921e+07	2.68763e+07	7.45707e+06	1.01601e+07	6.73414e+06
Q6PZE0	Mucin-19 OS=Mus musculus OX=10090 GN=Muc19 PE=2 SV=2	3.51838e+06	2.95725e+06	2.69337e+06	1.20224e+06	792161	963432
P97478	5-demethoxyubiquinone hydroxylase, mitochondrial OS=Mus musculus OX=10090 GN=Coq7 PE=1 SV=3	1.71566e+06	1.0777e+06	1.07383e+06	405689	687774	149688
Q9D6J5	NADH dehydrogenase [ubiquinone] 1 beta subcomplex subunit 8, mitochondrial OS=Mus musculus OX=10090 GN=Ndufb8 PE=1 SV=1	4.52118e+06	4.11635e+06	4.48042e+06	1.22367e+06	2.16998e+06	783764
P0DN34	NADH dehydrogenase [ubiquinone] 1 beta subcomplex subunit 1 OS=Mus musculus OX=10090 GN=Ndufb1 PE=1 SV=1	1.53763e+06	992068	1.24457e+06	354677	570949	275564
Q8VHE0	Translocation protein SEC63 homolog OS=Mus musculus OX=10090 GN=Sec63 PE=1 SV=4	1.39927e+06	1.6489e+06	2.18587e+06	721366	507136	436518
Q3V0K9	Plastin-1 OS=Mus musculus OX=10090 GN=Pls1 PE=1 SV=1	2.77886e+06	1.73485e+06	3.60229e+06	1.17882e+06	564670	838049
P50462	Cysteine and glycine-rich protein 3 OS=Mus musculus OX=10090 GN=Csrp3 PE=1 SV=1	1.90851e+07	1.1641e+07	1.07896e+07	3.46569e+06	6.66316e+06	3.03408e+06
A2ASS6	Titin OS=Mus musculus OX=10090 GN=Ttn PE=1 SV=1	4.50801e+08	6.42214e+08	8.44669e+08	1.36867e+08	3.78442e+08	8.84394e+07
Q8BGH2	Sorting and assembly machinery component 50 homolog OS=Mus musculus OX=10090 GN=Samm50 PE=1 SV=1	2.91831e+06	3.08518e+06	3.10894e+06	842997	1.2744e+06	708102
E9QAT4	Protein transport protein Sec16A OS=Mus musculus OX=10090 GN=Sec16a PE=1 SV=1	368469	920939	651205	149321	208570	241951
P82347	Delta-sarcoglycan OS=Mus musculus OX=10090 GN=Sgcd PE=1 SV=1	2.42739e+06	2.2722e+06	2.06782e+06	727900	639937	713583
Q8BWB1	Synaptopodin 2-like protein OS=Mus musculus OX=10090 GN=Synpo2l PE=1 SV=1	616065	623215	459987	168773	200132	153041
Q8BXN9	Transmembrane protein 87A OS=Mus musculus OX=10090 GN=Tmem87a PE=1 SV=1	1.01164e+06	524256	535222	263710	168123	203177
Q91ZV0	Melanoma inhibitory activity protein 2 OS=Mus musculus OX=10090 GN=Mia2 PE=1 SV=3	218150	491289	412772	91795.7	148068	99737
Q7TSC1	Protein PRRC2A OS=Mus musculus OX=10090 GN=Prrc2a PE=1 SV=1	336372	356155	311446	104472	124021	75144.3
P97443	Histone-lysine N-methyltransferase Smyd1 OS=Mus musculus OX=10090 GN=Smyd1 PE=1 SV=3	6.5383e+06	4.83631e+06	6.10239e+06	1.35421e+06	3.25649e+06	586552
P07361	Alpha-1-acid glycoprotein 2 OS=Mus musculus OX=10090 GN=Orm2 PE=1 SV=1	913815	1.0755e+06	1.22336e+06	441247	223570	289089
Q9CQH3	NADH dehydrogenase [ubiquinone] 1 beta subcomplex subunit 5, mitochondrial OS=Mus musculus OX=10090 GN=Ndufb5 PE=1 SV=1	2.33918e+06	1.18e+06	1.83457e+06	351503	708845	517145
Q08331	Calretinin OS=Mus musculus OX=10090 GN=Calb2 PE=1 SV=3	4.14094e+06	3.83442e+06	6.65677e+06	2.19804e+06	962328	1.11795e+06
Q60675	Laminin subunit alpha-2 OS=Mus musculus OX=10090 GN=Lama2 PE=1 SV=2	5.10837e+06	4.15075e+06	4.11975e+06	1.14487e+06	1.22168e+06	1.54264e+06
Q70KF4	Cardiomyopathy-associated protein 5 OS=Mus musculus OX=10090 GN=Cmya5 PE=1 SV=2	692974	399522	697775	141741	345937	25043.8
Q8R3Z5	Voltage-dependent L-type calcium channel subunit beta-1 OS=Mus musculus OX=10090 GN=Cacnb1 PE=1 SV=1	2.77216e+06	1.58738e+06	2.10244e+06	344763	1.19052e+06	225903
Q9CZB0	Succinate dehydrogenase cytochrome b560 subunit, mitochondrial OS=Mus musculus OX=10090 GN=Sdhc PE=1 SV=1	2.15444e+06	2.20652e+06	2.44971e+06	548034	825601	478884
Q925N2	Sideroflexin-2 OS=Mus musculus OX=10090 GN=Sfxn2 PE=1 SV=1	324355	253862	232763	28648.2	115770	74410.8
Q9CPU4	Microsomal glutathione S-transferase 3 OS=Mus musculus OX=10090 GN=Mgst3 PE=1 SV=1	4.03805e+06	3.11673e+06	4.23855e+06	988979	1.44287e+06	592897
P07744	Keratin, type II cytoskeletal 4 OS=Mus musculus OX=10090 GN=Krt4 PE=1 SV=2	1.66197e+08	2.38549e+08	2.17734e+08	5.79717e+07	5.83286e+07	3.84188e+07
Q6RHR9	Membrane-associated guanylate kinase, WW and PDZ domain-containing protein 1 OS=Mus musculus OX=10090 GN=Magi1 PE=1 SV=1	215856	328406	352152	36844.1	98695.6	86802.7
Q9CQR4	Acyl-coenzyme A thioesterase 13 OS=Mus musculus OX=10090 GN=Acot13 PE=1 SV=1	1.58906e+06	705735	879461	135294	382279	252884
Q9D0I4	Syntaxin-17 OS=Mus musculus OX=10090 GN=Stx17 PE=1 SV=1	946371	1.14165e+06	919684	119383	431607	165909
Q8BZ71	SH3 and cysteine-rich domain-containing protein 3 OS=Mus musculus OX=10090 GN=Stac3 PE=1 SV=1	775292	431616	558812	115465	183407	92163.2
Q61554	Fibrillin-1 OS=Mus musculus OX=10090 GN=Fbn1 PE=1 SV=2	1.08127e+07	1.80853e+07	1.65541e+07	3.11097e+06	2.57187e+06	3.67973e+06
O70622	Reticulon-2 OS=Mus musculus OX=10090 GN=Rtn2 PE=1 SV=1	2.65727e+06	2.8145e+06	3.80254e+06	466708	1.16807e+06	263847
P28481	Collagen alpha-1(II) chain OS=Mus musculus OX=10090 GN=Col2a1 PE=1 SV=2	82323.2	169331	197798	18238.7	37519.1	34568.1
Q8R429	Sarcoplasmic/endoplasmic reticulum calcium ATPase 1 OS=Mus musculus OX=10090 GN=Atp2a1 PE=1 SV=1	1.41965e+08	1.61653e+08	2.38379e+08	2.89415e+07	6.24922e+07	1.52818e+07
Q8VCR8	Myosin light chain kinase 2, skeletal/cardiac muscle OS=Mus musculus OX=10090 GN=Mylk2 PE=1 SV=2	136729	91358	186219	6732.68	33943.6	38394.8
Q9ERS2	NADH dehydrogenase [ubiquinone] 1 alpha subcomplex subunit 13 OS=Mus musculus OX=10090 GN=Ndufa13 PE=1 SV=3	4.66406e+06	2.3637e+06	2.87372e+06	543926	819656	486539
P03911	NADH-ubiquinone oxidoreductase chain 4 OS=Mus musculus OX=10090 GN=Mtnd4 PE=1 SV=1	901170	667537	892953	170704	154485	119297
Q80U87	Ubiquitin carboxyl-terminal hydrolase 8 OS=Mus musculus OX=10090 GN=Usp8 PE=1 SV=2	4.08276e+06	2.21163e+06	3.79296e+06	371382	994412	249216
Q8CGY6	Protein unc-45 homolog B OS=Mus musculus OX=10090 GN=Unc45b PE=1 SV=1	621647	245685	335963	61967	72834.7	50932.6
P03921	NADH-ubiquinone oxidoreductase chain 5 OS=Mus musculus OX=10090 GN=Mtnd5 PE=1 SV=3	671668	581195	880857	112206	183890	20843.9
P03888	NADH-ubiquinone oxidoreductase chain 1 OS=Mus musculus OX=10090 GN=Mtnd1 PE=1 SV=3	261906	285186	342419	24531	90177	17334.7
P00397	Cytochrome c oxidase subunit 1 OS=Mus musculus OX=10090 GN=Mtco1 PE=1 SV=2	3.02635e+06	4.15549e+06	3.96282e+06	573797	908153	170159
Q64435	UDP-glucuronosyltransferase 1-6 OS=Mus musculus OX=10090 GN=Ugt1a6 PE=1 SV=1	509776	470622	446490	73531.9	63848.1	65409
Q8R4G6	Alpha-1,6-mannosylglycoprotein 6-beta-N-acetylglucosaminyltransferase A OS=Mus musculus OX=10090 GN=Mgat5 PE=1 SV=1	295811	308223	505492	61631.5	49421.3	40724.9
Q3UX62	Coiled-coil domain-containing protein 114 OS=Mus musculus OX=10090 GN=Ccdc114 PE=2 SV=1	7.01365e+06	7.12424e+06	1.58615e+07	1.1913e+06	1.70638e+06	625018
Q80VA0	N-acetylgalactosaminyltransferase 7 OS=Mus musculus OX=10090 GN=Galnt7 PE=1 SV=2	2.09677e+06	4.98158e+06	3.4983e+06	395277	397271	169517
Q9DC77	Small muscular protein OS=Mus musculus OX=10090 GN=Smpx PE=1 SV=2	275585	318240	251714	28430.3	26127.2	13064.6
